# Supplementary material for: A cuproptosis-related lncRNA signature to predict prognosis and immune microenvironment of colon adenocarcinoma
Source: Sci Rep. 2023 Apr 18;13:6284. doi: 10.1038/s41598-023-33557-6 (PMC10113217; doi:10.1038/s41598-023-33557-6)
Supplement: Supplementary file 1 — Supplementary Table S1. [file 41598_2023_33557_MOESM1_ESM.xlsx]

## Sheet: co-expression
Table S1 Co-expression relationship between cuproptosis-related genes and lncRNAs
CRGs	lncRNA	cor	p-value	regulation
MTF1	AL022328.3	0.444254	1.24197e-20	postive
LIPT1	SCAMP1-AS1	0.511608	7.28487e-28	postive
MTF1	LIMS1-AS1	0.464402	1.2478e-22	postive
MTF1	AC083805.2	0.427358	4.67683e-19	postive
GLS	AC083805.2	0.556307	1.23945e-33	postive
MTF1	AC025917.1	0.402934	6.26519e-17	postive
GLS	AC025917.1	0.713264	6.0562e-63	postive
GLS	AC095055.1	0.709579	4.95279e-62	postive
GLS	AC005498.3	0.546849	2.43761e-32	postive
GLS	AL031670.1	0.606195	3.40536e-41	postive
MTF1	AC004832.5	0.475494	8.67847e-24	postive
GLS	AC004832.5	0.539016	2.67685e-31	postive
MTF1	AC107081.3	0.439453	3.55564e-20	postive
GLS	AC107081.3	0.680854	2.23443e-55	postive
MTF1	AC005632.6	0.448758	4.55961e-21	postive
GLS	AC005632.6	0.458101	5.43639e-22	postive
MTF1	AL512444.1	0.421859	1.45913e-18	postive
GLS	AL512444.1	0.420447	1.94761e-18	postive
GLS	AL391834.2	0.400652	9.7029e-17	postive
GLS	AL121583.1	0.653051	1.26197e-49	postive
GLS	SMC5-AS1	0.519932	7.11303e-29	postive
GLS	AC023590.1	0.677638	1.11421e-54	postive
MTF1	AL021707.7	0.473258	1.49693e-23	postive
GLS	AL021707.7	0.491818	1.43182e-25	postive
MTF1	AC000120.1	0.440252	2.98801e-20	postive
GLS	AC000120.1	0.594885	2.30533e-39	postive
MTF1	DIP2A-IT1	0.415774	5.01694e-18	postive
GLS	DIP2A-IT1	0.508146	1.88144e-27	postive
GLS	UBR5-AS1	0.420014	2.1277e-18	postive
GLS	SLC16A1-AS1	0.51691	1.66775e-28	postive
GLS	AC074032.1	0.644013	6.95918e-48	postive
GLS	ALOX12-AS1	0.494958	6.33793e-26	postive
GLS	AC021037.1	0.570414	1.21659e-35	postive
MTF1	AC092120.3	0.444892	1.07853e-20	postive
GLS	AC092120.3	0.54668	2.56802e-32	postive
MTF1	AC078883.2	0.412945	8.83225e-18	postive
GLS	AC078883.2	0.429625	2.90842e-19	postive
MTF1	AC024075.1	0.514989	2.85352e-28	postive
GLS	AC024075.1	0.511937	6.65297e-28	postive
LIAS	AP006545.2	0.480173	2.73651e-24	postive
GLS	AP006545.2	0.495554	5.42349e-26	postive
MTF1	CARNMT1-AS1	0.448979	4.33932e-21	postive
GLS	CARNMT1-AS1	0.617876	3.65324e-43	postive
GLS	AL161430.1	0.645293	3.9764e-48	postive
GLS	AC078962.1	0.552901	3.66378e-33	postive
GLS	AL355385.1	0.450758	2.90807e-21	postive
MTF1	AC004477.2	0.436512	6.71688e-20	postive
GLS	AC004477.2	0.629307	3.57921e-45	postive
GLS	SDCBP2-AS1	0.613895	1.75058e-42	postive
GLS	AL049870.3	0.427301	4.7332e-19	postive
GLS	CYTOR	0.418415	2.94437e-18	postive
MTF1	AC008915.2	-0.435816	7.80032e-20	negative
LIAS	AC130324.1	0.415662	5.13131e-18	postive
GLS	AC130324.1	0.670111	4.42227e-53	postive
MTF1	AC091185.1	0.479277	3.41782e-24	postive
GLS	AC091185.1	0.448106	5.27575e-21	postive
MTF1	AL139287.1	0.40919	1.85619e-17	postive
GLS	AL157762.1	0.662315	1.79022e-51	postive
MTF1	AL122035.1	0.415366	5.44565e-18	postive
GLS	AL122035.1	0.494812	6.58383e-26	postive
GLS	AC005519.1	0.491734	1.46313e-25	postive
LIAS	AC090198.1	0.415895	4.8963e-18	postive
GLS	AC090198.1	0.66069	3.81735e-51	postive
GLS	AC079322.1	0.519767	7.45482e-29	postive
GLS	AC068790.2	0.7252	5.29133e-66	postive
GLS	AL138689.2	0.689845	2.23913e-57	postive
MTF1	AC012076.1	0.461041	2.74634e-22	postive
GLS	AC012076.1	0.536598	5.53819e-31	postive
MTF1	AC024267.3	0.509324	1.36417e-27	postive
GLS	AC024267.3	0.437575	5.34128e-20	postive
GLS	AL592148.3	0.686862	1.05048e-56	postive
GLS	AC010834.3	0.746842	5.54741e-72	postive
GLS	AC079766.1	0.472201	1.93454e-23	postive
MTF1	AL606489.1	0.540225	1.85668e-31	postive
GLS	AL606489.1	0.487772	4.04219e-25	postive
MTF1	AC008966.2	0.455213	1.05647e-21	postive
GLS	AC008966.2	0.521535	4.51163e-29	postive
GLS	AC092910.3	0.55978	4.05318e-34	postive
MTF1	AC016586.1	0.43167	1.88848e-19	postive
MTF1	AL354989.1	0.451048	2.72357e-21	postive
GLS	AL354989.1	0.560549	3.15877e-34	postive
GLS	AC073534.2	0.728871	5.62443e-67	postive
GLS	AC010538.1	0.469355	3.84071e-23	postive
GLS	AC121338.1	0.567743	2.97067e-35	postive
MTF1	AC039056.2	0.408	2.34397e-17	postive
MTF1	AC006441.1	0.427999	4.09057e-19	postive
LIPT1	FGD5-AS1	0.433985	1.15443e-19	postive
MTF1	AL133297.1	0.428956	3.3471e-19	postive
LIAS	AP002336.2	0.411744	1.12126e-17	postive
GLS	AP002336.2	0.65767	1.54061e-50	postive
MTF1	XIAP-AS1	0.45468	1.19334e-21	postive
GLS	XIAP-AS1	0.59677	1.1553e-39	postive
LIAS	OSGEPL1-AS1	0.418827	2.70824e-18	postive
LIPT1	OSGEPL1-AS1	0.423945	9.50119e-19	postive
GLS	OSGEPL1-AS1	0.554787	2.0135e-33	postive
GLS	ZBTB20-AS4	0.597508	8.80393e-40	postive
GLS	AC245297.3	0.69982	1.10858e-59	postive
GLS	AL117336.1	0.726723	2.09756e-66	postive
GLS	MAP4K3-DT	0.555174	1.77979e-33	postive
MTF1	AL513190.1	0.430545	2.39563e-19	postive
GLS	AL513190.1	0.592893	4.76125e-39	postive
GLS	AC092338.1	0.624868	2.20736e-44	postive
GLS	AC025211.1	0.630466	2.21541e-45	postive
GLS	AC022973.4	0.693602	3.11029e-58	postive
MTF1	OVOL1-AS1	0.436435	6.8292e-20	postive
MTF1	AC018653.3	0.410831	1.3433e-17	postive
MTF1	AC018752.1	0.498589	2.44322e-26	postive
GLS	AC018752.1	0.514321	3.43654e-28	postive
GLS	AP000487.1	0.666385	2.62991e-52	postive
GLS	LINC02576	0.5104	1.01556e-27	postive
GLS	AL590483.4	0.523286	2.73521e-29	postive
GLS	AC009554.2	0.520073	6.83515e-29	postive
GLS	AC048344.4	0.704135	1.04154e-60	postive
GLS	AP001893.1	0.651117	3.0099e-49	postive
MTF1	HCG18	0.439977	3.17195e-20	postive
GLS	HCG18	0.710813	2.46008e-62	postive
GLS	LINC01534	0.494509	7.12496e-26	postive
MTF1	EIPR1-IT1	0.443848	1.35826e-20	postive
MTF1	AC092910.4	0.402473	6.84572e-17	postive
GLS	AC092910.4	0.451764	2.31648e-21	postive
GLS	C2orf27A	0.720454	9.09216e-65	postive
MTF1	Z93930.3	0.462594	1.90941e-22	postive
GLS	Z93930.3	0.523533	2.54891e-29	postive
MTF1	AC007216.3	0.41096	1.30947e-17	postive
GLS	AC007216.3	0.624327	2.74886e-44	postive
GLS	AC013731.1	0.455504	9.88216e-22	postive
LIAS	AL391834.1	0.401662	7.99776e-17	postive
GLS	AL391834.1	0.703152	1.79127e-60	postive
MTF1	AP003170.3	0.464303	1.27755e-22	postive
GLS	AP003170.3	0.615434	9.57708e-43	postive
GLS	HLA-F-AS1	0.435282	8.74777e-20	postive
MTF1	AC016727.3	0.406797	2.96489e-17	postive
GLS	AC016727.3	0.67424	5.9507e-54	postive
GLS	AC245884.10	0.532792	1.71936e-30	postive
LIPT1	EIF2AK3-DT	0.435956	7.56952e-20	postive
GLS	AL359697.1	0.674902	4.30013e-54	postive
LIAS	NUTM2A-AS1	0.40301	6.17437e-17	postive
GLS	NUTM2A-AS1	0.745296	1.55396e-71	postive
GLS	AC004253.1	0.503218	7.12822e-27	postive
MTF1	CREB3L2-AS1	0.467777	5.6021e-23	postive
GLS	CREB3L2-AS1	0.500682	1.4033e-26	postive
GLS	LINC00412	0.669228	6.76527e-53	postive
MTF1	AC007347.1	0.413765	7.50209e-18	postive
GLS	AC007347.1	0.579136	6.22831e-37	postive
GLS	N4BP2L2-IT2	0.741789	1.56213e-70	postive
LIAS	AP003352.1	0.418592	2.84091e-18	postive
LIPT1	AP003352.1	0.47748	5.32813e-24	postive
GLS	AP003352.1	0.482446	1.5522e-24	postive
MTF1	AL121929.2	0.454194	1.33347e-21	postive
MTF1	AC024361.1	0.445842	8.73823e-21	postive
MTF1	AC103769.1	0.423818	9.75269e-19	postive
GLS	AC103769.1	0.609504	9.60446e-42	postive
GLS	AC011468.1	0.543913	6.02841e-32	postive
MTF1	AC005753.1	0.421708	1.50518e-18	postive
GLS	AC007684.2	0.709072	6.59796e-62	postive
GLS	AL139407.1	0.702846	2.12012e-60	postive
MTF1	AC010973.1	0.424484	8.4995e-19	postive
GLS	AP001528.1	0.596608	1.22607e-39	postive
GLS	AC007938.3	0.632889	8.07e-46	postive
GLS	AC087301.1	0.45072	2.93302e-21	postive
GLS	AC005785.1	0.583304	1.45771e-37	postive
GLS	RNF216P1	0.403258	5.88621e-17	postive
GLS	AP006545.1	0.517866	1.27473e-28	postive
MTF1	AC078883.1	0.429999	2.6881e-19	postive
GLS	AC078883.1	0.720516	8.7656e-65	postive
GLS	AP000866.6	0.678161	8.58941e-55	postive
LIPT1	AL358472.2	0.486274	5.91647e-25	postive
GLS	AL358472.2	0.433872	1.18269e-19	postive
MTF1	AL451042.1	0.46668	7.2759e-23	postive
GLS	HOXA10-AS	0.404514	4.6185e-17	postive
GLS	AC026355.2	0.562133	1.88608e-34	postive
GLS	MIR222HG	0.593693	3.56054e-39	postive
GLS	AL138689.1	0.674716	4.71322e-54	postive
MTF1	AL356805.1	0.415793	4.99837e-18	postive
GLS	AL356805.1	0.615048	1.1146e-42	postive
MTF1	AC007216.4	0.401071	8.9556e-17	postive
GLS	AC007216.4	0.648066	1.17194e-48	postive
GLS	AC007485.1	0.549514	1.06292e-32	postive
GLS	AL034349.1	0.678515	7.20278e-55	postive
MTF1	AL445309.1	0.464739	1.15254e-22	postive
GLS	AL445309.1	0.425558	6.8033e-19	postive
MTF1	AC024270.3	0.459246	4.17001e-22	postive
GLS	AC024270.3	0.558457	6.21374e-34	postive
GLS	AC004706.1	0.456047	8.72612e-22	postive
LIPT1	AC069224.1	0.41106	1.2839e-17	postive
GLS	AC069224.1	0.454621	1.20969e-21	postive
GLS	AL121655.1	0.559953	3.83276e-34	postive
GLS	SCAT2	0.617952	3.54543e-43	postive
GLS	AC007390.1	0.714118	3.70313e-63	postive
MTF1	AC078778.1	0.454837	1.15142e-21	postive
GLS	AC078778.1	0.589618	1.55141e-38	postive
GLS	HNF4A-AS1	0.667338	1.67111e-52	postive
GLS	LINC02244	0.437663	5.24049e-20	postive
MTF1	AC105429.1	0.408849	1.9846e-17	postive
GLS	AC105429.1	0.599983	3.52041e-40	postive
LIPT1	ZFAS1	0.407799	2.43812e-17	postive
MTF1	AC018766.1	0.465591	9.42082e-23	postive
GLS	AC018766.1	0.472557	1.77459e-23	postive
GLS	AC107032.2	0.452701	1.8732e-21	postive
GLS	AC084824.4	0.754344	3.36638e-74	postive
GLS	CHASERR	0.73055	1.99373e-67	postive
GLS	AP003696.1	0.684525	3.47955e-56	postive
LIAS	SP2-AS1	0.423456	1.0509e-18	postive
MTF1	SP2-AS1	0.419135	2.54433e-18	postive
GLS	SP2-AS1	0.606524	3.00471e-41	postive
GLS	LINC00244	0.552421	4.26355e-33	postive
MTF1	AC084824.3	0.41067	1.38677e-17	postive
GLS	AC084824.3	0.650528	3.91798e-49	postive
MTF1	RHOA-IT1	0.43373	1.21902e-19	postive
GLS	RHOA-IT1	0.488274	3.55646e-25	postive
GLS	TNFRSF10A-AS1	0.475544	8.57263e-24	postive
MTF1	SRI-AS1	0.423407	1.06152e-18	postive
GLS	SRI-AS1	0.468231	5.02673e-23	postive
GLS	AC017071.1	0.693017	4.23697e-58	postive
MTF1	AP001458.1	0.411361	1.20959e-17	postive
GLS	AP001458.1	0.440729	2.69267e-20	postive
GLS	AC110792.3	0.713248	6.11014e-63	postive
GLS	AC010422.4	0.69732	4.27881e-59	postive
MTF1	AC022960.1	0.439571	3.46512e-20	postive
MTF1	AL031846.2	0.466396	7.78292e-23	postive
GLS	CHROMR	0.683768	5.11746e-56	postive
GLS	AC069549.1	0.520105	6.77319e-29	postive
LIPT1	AC009262.1	0.439534	3.49362e-20	postive
GLS	AC009262.1	0.575528	2.15265e-36	postive
GLS	CRAT37	0.438792	4.1038e-20	postive
MTF1	AL157871.5	0.49221	1.29379e-25	postive
GLS	AC098656.1	0.556153	1.30198e-33	postive
MTF1	AL928654.2	0.437979	4.89442e-20	postive
MTF1	AL158837.1	0.487964	3.84901e-25	postive
GLS	AC013403.2	0.462512	1.9467e-22	postive
GLS	AL109824.1	0.696	8.68211e-59	postive
MTF1	SCAANT1	0.447693	5.7864e-21	postive
GLS	SCAANT1	0.512816	5.21772e-28	postive
GLS	LINC01465	0.636384	1.85113e-46	postive
GLS	JARID2-AS1	0.609172	1.09136e-41	postive
MTF1	GK-AS1	0.404445	4.68097e-17	postive
GLS	GK-AS1	0.707211	1.87913e-61	postive
MTF1	CD44-AS1	0.411252	1.23599e-17	postive
GLS	CD44-AS1	0.602565	1.34148e-40	postive
GLS	AC006504.5	0.576094	1.77393e-36	postive
GLS	AC084357.2	0.572656	5.71525e-36	postive
GLS	AL161729.4	0.469955	3.32569e-23	postive
GLS	AC005070.3	0.734583	1.59764e-68	postive
MTF1	LINC01128	0.590338	1.19827e-38	postive
GLS	AC243967.2	0.539619	2.23078e-31	postive
GLS	AL035071.2	0.686029	1.61227e-56	postive
GLS	FO680682.1	0.592861	4.81568e-39	postive
GLS	AC009318.1	0.590678	1.06016e-38	postive
GLS	AC004803.1	0.477889	4.81742e-24	postive
LIPT1	NIFK-AS1	0.489368	2.6889e-25	postive
GLS	NIFK-AS1	0.559327	4.69243e-34	postive
MTF1	AC007849.1	0.423888	9.61256e-19	postive
GLS	AC092375.2	0.414166	6.92367e-18	postive
LIAS	NCK1-DT	0.414912	5.96386e-18	postive
LIPT1	NCK1-DT	0.455749	9.34395e-22	postive
GLS	NCK1-DT	0.577138	1.24003e-36	postive
MTF1	AC092574.2	0.45883	4.59229e-22	postive
GLS	AC092574.2	0.580731	3.58065e-37	postive
GLS	AL021978.1	0.485166	7.83142e-25	postive
GLS	AC006504.7	0.543701	6.43367e-32	postive
MTF1	AC093110.1	0.41949	2.36687e-18	postive
MTF1	AC122129.1	0.513534	4.2769e-28	postive
GLS	AC122129.1	0.425458	6.94546e-19	postive
GLS	MIR3936HG	0.448311	5.0394e-21	postive
GLS	ZNF337-AS1	0.644965	4.59061e-48	postive
GLS	AL391863.2	0.614137	1.59275e-42	postive
MTF1	Z93020.1	0.431555	1.93508e-19	postive
GLS	Z93020.1	0.536669	5.42195e-31	postive
GLS	AL080317.1	0.727444	1.34978e-66	postive
MTF1	AC090589.3	0.451143	2.66565e-21	postive
GLS	MORF4L2-AS1	0.652573	1.56493e-49	postive
LIPT1	TRAM2-AS1	0.45076	2.9068e-21	postive
MTF1	AL049552.1	0.421938	1.43589e-18	postive
GLS	AL049552.1	0.651645	2.37575e-49	postive
MTF1	AC005670.3	0.499077	2.14735e-26	postive
GLS	AC005670.3	0.683367	6.27585e-56	postive
GLS	AC016745.1	0.515812	2.26822e-28	postive
MTF1	AC092645.2	0.433564	1.26296e-19	postive
GLS	AC092645.2	0.70344	1.52882e-60	postive
GLS	OCIAD1-AS1	0.726224	2.8419e-66	postive
GLS	AC005046.1	0.435419	8.49488e-20	postive
MTF1	AL390195.1	0.43384	1.1907e-19	postive
GLS	AL390195.1	0.542583	9.06005e-32	postive
MTF1	HIF1A-AS3	0.451135	2.67052e-21	postive
GLS	HIF1A-AS3	0.60056	2.84007e-40	postive
MTF1	AC004832.4	0.412522	9.60728e-18	postive
GLS	AC004832.4	0.665135	4.75589e-52	postive
MTF1	AC073487.1	0.434104	1.12538e-19	postive
GLS	AC073487.1	0.470537	2.89073e-23	postive
MTF1	CFLAR-AS1	0.468518	4.69334e-23	postive
GLS	CFLAR-AS1	0.580705	3.61371e-37	postive
MTF1	MAPKAPK5-AS1	-0.44489	1.07895e-20	negative
GLS	NORAD	0.69766	3.56502e-59	postive
GLS	AL161891.1	0.718449	2.97134e-64	postive
MTF1	AC022558.1	0.424565	8.35704e-19	postive
GLS	AC022558.1	0.6379	9.71489e-47	postive
MTF1	AL358232.2	0.427774	4.28825e-19	postive
GLS	AL358232.2	0.437351	5.60492e-20	postive
MTF1	AL031666.1	0.408231	2.24019e-17	postive
GLS	AL031666.1	0.644101	6.69489e-48	postive
MTF1	AC002064.2	0.423145	1.12042e-18	postive
GLS	AC002064.2	0.550832	7.03228e-33	postive
GLS	AL356740.2	0.645449	3.71328e-48	postive
LIAS	AC068620.2	0.429193	3.18453e-19	postive
GLS	AC068620.2	0.696681	6.03192e-59	postive
MTF1	AC090510.2	0.460266	3.28976e-22	postive
GLS	AC090510.2	0.45071	2.93929e-21	postive
MTF1	E2F3-IT1	0.424681	8.16034e-19	postive
GLS	E2F3-IT1	0.676591	1.87109e-54	postive
GLS	AC009268.2	0.56256	1.64075e-34	postive
MTF1	AC124283.3	0.426934	5.11039e-19	postive
GLS	AC124283.3	0.618423	2.9413e-43	postive
GLS	AC010186.3	0.728438	7.34029e-67	postive
MTF1	AC022973.5	0.423137	1.12221e-18	postive
GLS	AC022973.5	0.716686	8.34572e-64	postive
LIPT1	THUMPD3-AS1	0.439921	3.21112e-20	postive
GLS	THUMPD3-AS1	0.676181	2.2914e-54	postive
MTF1	AC074124.1	0.402789	6.44251e-17	postive
GLS	AC074124.1	0.477824	4.89552e-24	postive
MTF1	AC011676.3	0.429794	2.80683e-19	postive
GLS	AL355574.1	0.402208	7.20269e-17	postive
GLS	ZNF460-AS1	0.582798	1.74081e-37	postive
MTF1	MUC20-OT1	0.416347	4.47108e-18	postive
GLS	MUC20-OT1	0.603934	8.01497e-41	postive
MTF1	AL137779.2	0.420046	2.11372e-18	postive
MTF1	AC073130.2	0.441824	2.11933e-20	postive
GLS	AC073130.2	0.473293	1.48421e-23	postive
MTF1	AC117500.2	0.470267	3.08471e-23	postive
GLS	AC117500.2	0.481328	2.05242e-24	postive
GLS	AC107021.2	0.672221	1.59349e-53	postive
MTF1	AC091132.2	0.452498	1.96156e-21	postive
MTF1	AC092828.1	0.405344	3.93294e-17	postive
GLS	AC092828.1	0.552296	4.43577e-33	postive
GLS	AC011481.1	0.511066	8.45693e-28	postive
GLS	AC010487.1	0.402302	7.07498e-17	postive
MTF1	PAXIP1-AS2	0.528107	6.79629e-30	postive
GLS	PAXIP1-AS2	0.611343	4.72381e-42	postive
MTF1	AC004263.2	0.581886	2.39448e-37	postive
MTF1	AL096712.2	0.45938	4.04263e-22	postive
GLS	AL096712.2	0.587281	3.57516e-38	postive
GLS	AL031768.2	0.697792	3.31921e-59	postive
GLS	RAP2C-AS1	0.716941	7.18886e-64	postive
MTF1	AL136115.1	0.481549	1.94249e-24	postive
GLS	AL136115.1	0.443004	1.6358e-20	postive
MTF1	FAM13A-AS1	0.459186	4.22895e-22	postive
GLS	FAM13A-AS1	0.653776	9.09282e-50	postive
GLS	AC092903.2	0.609453	9.7943e-42	postive
GLS	AC112220.2	0.503566	6.49391e-27	postive
MTF1	AL049780.1	0.475775	8.10129e-24	postive
GLS	AL049780.1	0.51013	1.09385e-27	postive
LIPT1	TAF1A-AS1	0.411474	1.18276e-17	postive
LIPT1	NNT-AS1	0.411206	1.24721e-17	postive
GLS	NNT-AS1	0.59624	1.40336e-39	postive
MTF1	C1orf195	0.46714	6.52136e-23	postive
GLS	C1orf195	0.482478	1.53988e-24	postive
MTF1	AC016831.1	0.40967	1.68899e-17	postive
GLS	AC016831.1	0.607222	2.30227e-41	postive
GLS	RAB30-DT	0.711866	1.34944e-62	postive
MTF1	AC104841.1	0.455429	1.00536e-21	postive
GLS	AC104841.1	0.51929	8.53046e-29	postive
GLS	AC078860.3	0.447411	6.16237e-21	postive
GLS	TAPT1-AS1	0.413917	7.27789e-18	postive
MTF1	AC093726.2	0.460183	3.35457e-22	postive
GLS	AC093726.2	0.44148	2.28489e-20	postive
GLS	PPP3CB-AS1	0.683158	6.97797e-56	postive
MTF1	AL136320.1	0.448414	4.92472e-21	postive
GLS	AL136320.1	0.478869	3.78179e-24	postive
MTF1	AC025034.1	0.412972	8.78491e-18	postive
GLS	AC025034.1	0.662157	1.92719e-51	postive
MTF1	AC124944.3	0.516285	1.9868e-28	postive
GLS	AC124944.3	0.493786	8.59804e-26	postive
MTF1	AC092718.5	0.403625	5.4839e-17	postive
GLS	AC092718.5	0.429354	3.07899e-19	postive
GLS	AL035416.1	0.617605	4.0673e-43	postive
GLS	AC015712.2	0.449278	4.05757e-21	postive
GLS	AC124045.1	0.434675	9.96114e-20	postive
MTF1	KIAA1671-AS1	0.401014	9.05455e-17	postive
LIPT1	AC123023.1	0.401656	8.00803e-17	postive
GLS	AC123023.1	0.604502	6.46792e-41	postive
GLS	CRNDE	0.422941	1.16839e-18	postive
MTF1	Z82243.1	0.498471	2.52034e-26	postive
GLS	Z82243.1	0.484462	9.3529e-25	postive
GLS	LINC02175	0.541424	1.29005e-31	postive
GLS	AL049838.1	0.408657	2.06094e-17	postive
MTF1	EML4-AS1	0.456486	7.8894e-22	postive
GLS	ARHGAP31-AS1	0.425202	7.32531e-19	postive
GLS	AL162253.2	0.422545	1.26746e-18	postive
LIAS	AF117829.1	0.403867	5.23375e-17	postive
GLS	AF117829.1	0.705847	4.02636e-61	postive
GLS	AL035071.1	0.559435	4.53165e-34	postive
GLS	AC125437.1	0.44458	1.15554e-20	postive
MTF1	AC092168.2	0.458768	4.6585e-22	postive
GLS	AC092168.2	0.586074	5.48903e-38	postive
LIAS	AC009318.2	0.428188	3.93245e-19	postive
GLS	AC009318.2	0.649931	5.11552e-49	postive
GLS	AC012442.1	0.416221	4.5863e-18	postive
GLS	LINC00654	0.508276	1.81616e-27	postive
GLS	FOCAD-AS1	0.561463	2.34658e-34	postive
MTF1	AC109454.2	0.432031	1.74965e-19	postive
GLS	AC109454.2	0.594813	2.367e-39	postive
MTF1	XXYLT1-AS2	0.400771	9.48426e-17	postive
MTF1	AC025423.1	0.448362	4.98202e-21	postive
GLS	AC025423.1	0.536308	6.04096e-31	postive
GLS	FBXO30-DT	0.713005	7.0262e-63	postive
GLS	AC087071.2	0.660934	3.40826e-51	postive
MTF1	AC131971.1	0.421181	1.67649e-18	postive
GLS	AC131971.1	0.640765	2.84497e-47	postive
GLS	AP000866.1	0.452633	1.90223e-21	postive
MTF1	AL391863.1	0.441895	2.08641e-20	postive
GLS	AL391863.1	0.576713	1.43489e-36	postive
MTF1	AC108010.1	0.560037	3.72892e-34	postive
GLS	AC108010.1	0.418533	2.87486e-18	postive
GLS	AL080317.2	0.745129	1.73582e-71	postive
MTF1	AF129075.3	0.434039	1.1413e-19	postive
GLS	PAN3-AS1	0.485636	6.95306e-25	postive
GLS	AC068790.6	0.723731	1.28448e-65	postive
GLS	MYB-AS1	0.577102	1.25523e-36	postive
MTF1	AC006449.2	0.430943	2.20273e-19	postive
GLS	AL031668.1	0.664313	7.00748e-52	postive
GLS	PVT1	0.428292	3.84767e-19	postive
MTF1	AL157838.1	0.447745	5.71939e-21	postive
GLS	AL157838.1	0.576548	1.51831e-36	postive
GLS	AC092574.1	0.665924	3.27304e-52	postive
GLS	BX323046.2	0.418332	2.99444e-18	postive
MTF1	SSBP3-AS1	0.501195	1.22405e-26	postive
LIPT1	EBLN3P	0.406541	3.11663e-17	postive
GLS	EBLN3P	0.643333	9.356e-48	postive
GLS	AC092902.4	0.564975	7.42672e-35	postive
GLS	AL390195.2	0.634515	4.07731e-46	postive
MTF1	AC073046.1	0.528731	5.66649e-30	postive
MTF1	Z68871.1	0.411291	1.22658e-17	postive
GLS	Z68871.1	0.645374	3.83655e-48	postive
GLS	AL138756.1	0.583079	1.57725e-37	postive
GLS	AL450344.3	0.431385	2.00618e-19	postive
LIPT1	AL390728.4	0.40003	1.09256e-16	postive
GLS	AL390728.4	0.630165	2.50996e-45	postive
GLS	AC244517.7	0.4887	3.18993e-25	postive
LIAS	WARS2-AS1	0.448286	5.06768e-21	postive
MTF1	WARS2-AS1	0.467091	6.59772e-23	postive
GLS	WARS2-AS1	0.565985	5.3212e-35	postive
MTF1	BTBD9-AS1	0.454974	1.1157e-21	postive
GLS	BTBD9-AS1	0.543495	6.85397e-32	postive
GLS	AL133371.2	0.442244	1.93275e-20	postive
LIPT1	AC004130.2	0.421389	1.60662e-18	postive
MTF1	AL121772.3	0.432118	1.7177e-19	postive
GLS	AP000350.6	0.53247	1.89099e-30	postive
GLS	LINC00539	0.581075	3.1772e-37	postive
GLS	AC092171.1	0.570131	1.3378e-35	postive
GLS	AC068620.1	0.484352	9.6165e-25	postive
GLS	AL357079.3	0.41282	9.05483e-18	postive
MTF1	AC068533.3	0.431757	1.85404e-19	postive
GLS	AC068533.3	0.628523	4.94506e-45	postive
LIAS	AC015813.1	0.427516	4.5257e-19	postive
GLS	AC015813.1	0.54492	4.42318e-32	postive
MTF1	AC006160.1	0.482239	1.63488e-24	postive
GLS	AC006160.1	0.4256	6.74476e-19	postive
MTF1	AC107021.1	0.423932	9.52513e-19	postive
GLS	AC107021.1	0.630616	2.08171e-45	postive
MTF1	AC008937.3	0.428588	3.61632e-19	postive
GLS	AC008937.3	0.647006	1.87213e-48	postive
GLS	FSIP2-AS2	0.563273	1.29923e-34	postive
GLS	AL596223.1	0.572528	5.96857e-36	postive
GLS	AL590101.1	0.679657	4.07189e-55	postive
MTF1	AL132989.1	0.49373	8.72619e-26	postive
GLS	AL132989.1	0.577503	1.09362e-36	postive
MTF1	AC005546.1	0.513101	4.82246e-28	postive
GLS	AC018638.7	0.673705	7.73039e-54	postive
GLS	AC008883.1	0.585893	5.85244e-38	postive
MTF1	AC015849.3	0.562438	1.7072e-34	postive
GLS	AC015849.3	0.484032	1.04236e-24	postive
GLS	AC005899.7	0.642097	1.59991e-47	postive
GLS	ZNF252P-AS1	0.512793	5.25199e-28	postive
MTF1	AC064801.1	0.454544	1.23113e-21	postive
GLS	AC064801.1	0.401121	8.8702e-17	postive
LIAS	AC096586.2	0.40463	4.51641e-17	postive
MTF1	AC096586.2	0.441895	2.08637e-20	postive
GLS	AC096586.2	0.695828	9.51995e-59	postive
MTF1	FP325332.1	0.4402	3.02204e-20	postive
GLS	FP325332.1	0.559187	4.9093e-34	postive
MTF1	AC027277.2	0.428908	3.38134e-19	postive
LIAS	LINC01091	0.444862	1.08561e-20	postive
GLS	LINC01091	0.561427	2.37427e-34	postive
GLS	AC018926.3	0.691598	8.94601e-58	postive
MTF1	AC120349.1	0.42864	3.57689e-19	postive
GLS	AC120349.1	0.486009	6.32757e-25	postive
MTF1	AL133230.1	0.490148	2.20146e-25	postive
GLS	AL133230.1	0.537904	3.7424e-31	postive
MTF1	AC073349.4	0.433016	1.4192e-19	postive
GLS	AC073349.4	0.635529	2.65832e-46	postive
MTF1	AC098484.4	0.500278	1.56204e-26	postive
GLS	AC098484.4	0.520231	6.5358e-29	postive
MTF1	AF127577.2	0.404498	4.63335e-17	postive
GLS	AF127577.2	0.689084	3.32676e-57	postive
GLS	AC012181.1	0.609364	1.01349e-41	postive
MTF1	AC023825.2	0.40319	5.96343e-17	postive
GLS	AC121761.2	0.651744	2.27233e-49	postive
LIPT1	AL137003.1	0.409831	1.63619e-17	postive
GLS	AL137003.1	0.708034	1.1842e-61	postive
GLS	AL049780.2	0.575282	2.34097e-36	postive
MTF1	PRDX6-AS1	0.453537	1.54882e-21	postive
GLS	PRDX6-AS1	0.545992	3.17795e-32	postive
LIPT1	ENTPD3-AS1	0.42127	1.64631e-18	postive
GLS	PSPC1-AS2	0.73758	2.37547e-69	postive
MTF1	AC011479.2	0.421115	1.69949e-18	postive
GLS	AC011479.2	0.404464	4.66364e-17	postive
MTF1	AL136115.2	0.403958	5.14269e-17	postive
GLS	AL136115.2	0.636549	1.72559e-46	postive
GLS	AL031768.1	0.72554	4.30614e-66	postive
MTF1	UBOX5-AS1	0.415991	4.8028e-18	postive
GLS	UBOX5-AS1	0.584807	8.58978e-38	postive
LIAS	AC013468.1	0.400334	1.03105e-16	postive
GLS	AC013468.1	0.558521	6.08671e-34	postive
MTF1	AC211476.2	0.419665	2.28443e-18	postive
GLS	AC211476.2	0.435127	9.04379e-20	postive
GLS	AC099661.1	0.562103	1.90469e-34	postive
LIAS	AC084824.5	0.405683	3.68267e-17	postive
GLS	AC084824.5	0.637983	9.37705e-47	postive
GLS	AL356481.1	0.554966	1.90218e-33	postive
GLS	AC093297.2	0.585145	7.62504e-38	postive
MTF1	AC139887.2	0.4377	5.19786e-20	postive
GLS	AC139887.2	0.441665	2.19458e-20	postive
MTF1	AL358115.1	0.470782	2.72521e-23	postive
GLS	AL358115.1	0.514012	3.74478e-28	postive
MTF1	SNHG32	-0.456853	7.24918e-22	negative
GLS	AL117382.1	0.579923	4.7421e-37	postive
GLS	ZKSCAN2-DT	0.409206	1.85039e-17	postive
MTF1	AP003392.1	0.450588	3.02153e-21	postive
GLS	AC022893.1	0.557594	8.20273e-34	postive
GLS	AL359715.2	0.640645	2.996e-47	postive
GLS	LINC00894	0.575698	2.03108e-36	postive
GLS	AC006213.4	0.590492	1.13343e-38	postive
GLS	AC018645.3	0.555125	1.80826e-33	postive
GLS	AC006017.1	0.686164	1.50404e-56	postive
GLS	AL049539.1	0.651096	3.03888e-49	postive
LIAS	NFYC-AS1	0.433572	1.26076e-19	postive
MTF1	NFYC-AS1	0.405902	3.52924e-17	postive
GLS	NFYC-AS1	0.530637	3.24374e-30	postive
GLS	AC009464.1	0.632995	7.71932e-46	postive
MTF1	AC080023.1	0.405757	3.62958e-17	postive
GLS	AC019131.2	0.614368	1.45474e-42	postive
LIPT1	AC008393.1	0.401474	8.29145e-17	postive
MTF1	AC048341.1	0.447281	6.34311e-21	postive
GLS	AC048341.1	0.645406	3.78394e-48	postive
MTF1	PLAC4	0.426171	5.98972e-19	postive
GLS	AC079142.1	0.609793	8.59269e-42	postive
GLS	AL442125.1	0.704997	6.45795e-61	postive
MTF1	PABPC4-AS1	0.470277	3.07756e-23	postive
GLS	PABPC4-AS1	0.620786	1.14609e-43	postive
MTF1	AP4B1-AS1	0.475434	8.80562e-24	postive
GLS	AP4B1-AS1	0.529701	4.26837e-30	postive
MTF1	AC009065.2	-0.402456	6.86852e-17	negative
MTF1	AGAP1-IT1	0.413767	7.49783e-18	postive
GLS	AC005261.1	0.705529	4.80653e-61	postive
GLS	AC018628.2	0.707696	1.43178e-61	postive
GLS	MACC1-AS1	0.689148	3.21764e-57	postive
GLS	MIR17HG	0.735946	6.73652e-69	postive
GLS	AC099811.4	0.65812	1.2525e-50	postive
MTF1	AC008770.3	0.478345	4.30439e-24	postive
GLS	AC008770.3	0.505102	4.29534e-27	postive
MTF1	MAGI1-IT1	0.427997	4.09279e-19	postive
GLS	MAGI1-IT1	0.580187	4.32644e-37	postive
MTF1	AL513327.1	0.479005	3.65637e-24	postive
GLS	AL513327.1	0.599708	3.89863e-40	postive
MTF1	AC024896.1	0.420513	1.9218e-18	postive
GLS	AC024896.1	0.540393	1.76456e-31	postive
GLS	AL133243.2	0.776719	2.57188e-81	postive
GLS	AC046158.1	0.652954	1.31827e-49	postive
GLS	DLEU2	0.728642	6.47719e-67	postive
MTF1	ZBTB40-IT1	0.507999	1.95851e-27	postive
MTF1	AC012615.4	0.475935	7.78982e-24	postive
GLS	AC005962.1	0.42463	8.24615e-19	postive
LIPT1	AC024060.2	0.449268	4.06643e-21	postive
GLS	AC024060.2	0.581755	2.50689e-37	postive
MTF1	AP005899.1	0.444639	1.14067e-20	postive
LIPT1	TMEM44-AS1	0.428191	3.92961e-19	postive
MTF1	AC092127.2	0.432585	1.55536e-19	postive
GLS	AC092127.2	0.420895	1.77735e-18	postive
GLS	NAALADL2-AS3	0.668748	8.51469e-53	postive
MTF1	AC098869.2	0.434588	1.01479e-19	postive
GLS	AC098869.2	0.527424	8.29003e-30	postive
GLS	AC105916.1	0.574669	2.88565e-36	postive
GLS	SNX9-AS1	0.632323	1.02233e-45	postive
GLS	AL596247.1	0.685546	2.06501e-56	postive
GLS	AL157700.1	0.517427	1.44223e-28	postive
MTF1	AC023906.5	0.401553	8.16719e-17	postive
MTF1	AC087286.4	0.459053	4.36153e-22	postive
GLS	AC087286.4	0.574252	3.32521e-36	postive
GLS	ACBD3-AS1	0.700344	8.33796e-60	postive
GLS	AC037198.1	0.627404	7.83394e-45	postive
GLS	AC007130.1	0.436112	7.31993e-20	postive
GLS	AP001271.1	0.552734	3.86188e-33	postive
MTF1	LINC02035	0.470894	2.65264e-23	postive
GLS	LINC02035	0.450257	3.25531e-21	postive
MTF1	C1RL-AS1	0.496285	4.47952e-26	postive
GLS	C1RL-AS1	0.464954	1.09534e-22	postive
GLS	AL512506.1	0.762685	9.25364e-77	postive
GLS	LINC00954	0.442165	1.96688e-20	postive
GLS	STARD13-IT1	0.68044	2.75084e-55	postive
MTF1	AC097641.2	0.446309	7.87599e-21	postive
GLS	AC097641.2	0.551994	4.87909e-33	postive
GLS	AC005674.1	0.635449	2.7498e-46	postive
MTF1	AC053513.2	0.428524	3.66512e-19	postive
GLS	AC053513.2	0.697073	4.88796e-59	postive
MTF1	PSMD6-AS2	0.504911	4.52205e-27	postive
GLS	PSMD6-AS2	0.594087	3.08405e-39	postive
GLS	AC008537.2	0.675452	3.2813e-54	postive
GLS	GARS1-DT	0.711808	1.39465e-62	postive
GLS	AC067750.1	0.524345	2.01851e-29	postive
GLS	AC063965.2	0.693326	3.59846e-58	postive
GLS	AC005740.3	0.695547	1.10606e-58	postive
MTF1	AC080162.1	0.452956	1.76791e-21	postive
GLS	AC080162.1	0.652481	1.63127e-49	postive
MTF1	AC018946.1	0.407386	2.6429e-17	postive
GLS	AC018946.1	0.529254	4.86388e-30	postive
GLS	AC107308.1	0.611726	4.07229e-42	postive
GLS	AC007637.1	0.486456	5.64919e-25	postive
LIPT1	LINC00653	0.401459	8.31572e-17	postive
GLS	CBR3-AS1	0.548906	1.28537e-32	postive
DLD	Z69706.1	-0.407651	2.50975e-17	negative
MTF1	Z82215.1	0.475867	7.92101e-24	postive
GLS	Z82215.1	0.457308	6.52784e-22	postive
MTF1	AC012085.2	0.439425	3.57673e-20	postive
GLS	AC012085.2	0.543111	7.7078e-32	postive
GLS	AL158835.2	0.400165	1.06465e-16	postive
GLS	AC016949.1	0.696578	6.37211e-59	postive
MTF1	AC133644.1	0.419669	2.28255e-18	postive
GLS	AC133644.1	0.521812	4.16827e-29	postive
GLS	LINC02163	0.557416	8.68776e-34	postive
GLS	AC026368.1	0.603843	8.29628e-41	postive
MTF1	AC104335.1	0.4417	2.17751e-20	postive
GLS	AC104335.1	0.503186	7.19124e-27	postive
GLS	AC010168.2	0.678362	7.77243e-55	postive
GLS	AL365436.2	0.557867	7.51412e-34	postive
LIAS	AC107027.3	0.401308	8.55972e-17	postive
GLS	AC107027.3	0.647802	1.31669e-48	postive
CDKN2A	AC127024.4	0.420231	2.03564e-18	postive
GLS	LINC00622	0.535593	7.47889e-31	postive
GLS	AC124067.3	0.468463	4.75549e-23	postive
CDKN2A	RARA-AS1	0.458363	5.11675e-22	postive
LIAS	AC079907.1	0.418059	3.16489e-18	postive
GLS	AC079907.1	0.644919	4.68325e-48	postive
GLS	AL359715.1	0.7049	6.81707e-61	postive
GLS	AC104785.1	0.543061	7.82717e-32	postive
MTF1	MAL2-AS1	0.410048	1.5678e-17	postive
GLS	MAL2-AS1	0.463361	1.59467e-22	postive
MTF1	AL590723.1	0.413218	8.36492e-18	postive
GLS	AL590723.1	0.693733	2.90207e-58	postive
GLS	LINC01355	0.726145	2.98113e-66	postive
GLS	AP001439.1	0.424416	8.61882e-19	postive
MTF1	AP000873.2	0.458928	4.48958e-22	postive
GLS	AP000873.2	0.598308	6.55089e-40	postive
MTF1	SEMA6A-AS1	0.424598	8.3011e-19	postive
GLS	SEMA6A-AS1	0.573267	4.64594e-36	postive
MTF1	AC107072.1	0.440993	2.54172e-20	postive
GLS	AC107072.1	0.541754	1.1667e-31	postive
GLS	AC016746.1	0.674936	4.22996e-54	postive
LIAS	AC027335.1	0.409494	1.74827e-17	postive
GLS	AC027335.1	0.505961	3.40561e-27	postive
GLS	AL354733.3	0.486098	6.18598e-25	postive
GLS	AC004967.2	0.597943	7.49725e-40	postive
GLS	AC097500.1	0.757639	3.37391e-75	postive
MTF1	AC103702.1	0.431162	2.10298e-19	postive
GLS	AL117382.2	0.597439	9.03026e-40	postive
MTF1	AC008870.2	0.405486	3.82582e-17	postive
GLS	AC008870.2	0.540249	1.84313e-31	postive
LIAS	AC067817.2	0.409725	1.67079e-17	postive
GLS	AC067817.2	0.518478	1.07293e-28	postive
GLS	AL442125.2	0.665512	3.97731e-52	postive
MTF1	PHACTR2-AS1	0.438374	4.49279e-20	postive
GLS	PHACTR2-AS1	0.60902	1.15701e-41	postive
LIPT1	ZNF197-AS1	0.438555	4.31993e-20	postive
GLS	ZNF197-AS1	0.55312	3.41814e-33	postive
GLS	AL121652.1	0.692141	6.72653e-58	postive
GLS	LINC01106	0.414093	7.02567e-18	postive
MTF1	AL162385.2	0.419727	2.25558e-18	postive
GLS	AL162385.2	0.583309	1.4551e-37	postive
MTF1	LAMC1-AS1	0.45661	7.66711e-22	postive
GLS	LAMC1-AS1	0.673005	1.08769e-53	postive
MTF1	AC068282.1	0.430211	2.57043e-19	postive
GLS	AC068282.1	0.660235	4.71599e-51	postive
GLS	AP005131.3	0.701541	4.33895e-60	postive
MTF1	AC112907.3	0.434248	1.09131e-19	postive
GLS	AC048341.2	0.64396	7.12169e-48	postive
MTF1	AC087294.1	0.414415	6.58824e-18	postive
GLS	AC087294.1	0.536891	5.07236e-31	postive
GLS	AC009120.2	0.560618	3.0884e-34	postive
MTF1	AL162408.1	0.450968	2.7735e-21	postive
GLS	AL162408.1	0.501662	1.08089e-26	postive
MTF1	AC090181.2	0.46005	3.45929e-22	postive
GLS	AC090181.2	0.467771	5.61071e-23	postive
LIAS	IQCH-AS1	0.415231	5.59451e-18	postive
GLS	IQCH-AS1	0.640486	3.20839e-47	postive
GLS	AC107952.2	0.585022	7.9624e-38	postive
GLS	LINC01515	0.619942	1.60615e-43	postive
GLS	AL031673.1	0.529037	5.18217e-30	postive
MTF1	DHDDS-AS1	0.484095	1.02597e-24	postive
GLS	DHDDS-AS1	0.515937	2.19015e-28	postive
MTF1	AC079336.5	0.430977	2.18702e-19	postive
GLS	AC037487.2	0.717068	6.67761e-64	postive
MTF1	AC098851.1	0.513002	4.95564e-28	postive
GLS	AC098851.1	0.487711	4.10615e-25	postive
GLS	AC093424.1	0.545254	3.99113e-32	postive
MTF1	AC000123.1	0.421515	1.56571e-18	postive
GLS	AC000123.1	0.729301	4.31635e-67	postive
GLS	MIRLET7A1HG	0.62253	5.68614e-44	postive
MTF1	ACTA2-AS1	0.425697	6.61045e-19	postive
GLS	ACTA2-AS1	0.608928	1.19867e-41	postive
GLS	AP000223.1	0.617434	4.35324e-43	postive
LIPT1	AC021321.1	0.408884	1.97093e-17	postive
GLS	AC021321.1	0.52669	1.0258e-29	postive
MTF1	AC007546.1	0.470241	3.1042e-23	postive
GLS	AC007546.1	0.539559	2.27152e-31	postive
MTF1	AP000786.1	0.429861	2.7676e-19	postive
GLS	AP000786.1	0.630484	2.19899e-45	postive
GLS	AP001318.2	0.409738	1.66642e-17	postive
GLS	AL138963.1	0.722754	2.30893e-65	postive
MTF1	AL133330.1	0.444863	1.08538e-20	postive
GLS	AL133330.1	0.467856	5.49763e-23	postive
MTF1	EZR-AS1	0.41435	6.67412e-18	postive
GLS	AC104984.3	0.675204	3.70696e-54	postive
LIPT1	LINC02562	0.445981	8.4713e-21	postive
MTF1	AC007114.2	0.462348	2.0228e-22	postive
GLS	AC007114.2	0.52028	6.44589e-29	postive
MTF1	DGCR11	0.448987	4.33125e-21	postive
GLS	AL391001.1	0.761496	2.17724e-76	postive
MTF1	AL049869.2	0.464062	1.35205e-22	postive
GLS	AL049869.2	0.653693	9.44018e-50	postive
GLS	DGUOK-AS1	0.547414	2.04566e-32	postive
GLS	LINC01504	0.551523	5.65951e-33	postive
GLS	AL355075.2	0.66819	1.11235e-52	postive
MTF1	AC069243.1	0.401191	8.75358e-17	postive
GLS	AC069243.1	0.638749	6.75968e-47	postive
GLS	AC004076.2	0.633643	5.88339e-46	postive
MTF1	AC010531.3	0.41495	5.91853e-18	postive
GLS	AC010531.3	0.42196	1.42923e-18	postive
GLS	AC016737.1	0.58452	9.50555e-38	postive
MTF1	AC135178.4	0.480012	2.84829e-24	postive
MTF1	GRK5-IT1	0.411507	1.17504e-17	postive
GLS	GRK5-IT1	0.705437	5.06019e-61	postive
GLS	AC010245.2	0.685905	1.71775e-56	postive
GLS	AC069234.4	0.461077	2.72308e-22	postive
LIAS	RPARP-AS1	0.412046	1.05597e-17	postive
GLS	AL031716.1	0.427622	4.42659e-19	postive
GLS	AF235103.3	0.519522	7.98962e-29	postive
GLS	AL683813.1	0.691744	8.28801e-58	postive
LIAS	WASHC5-AS1	0.41459	6.36128e-18	postive
MTF1	WASHC5-AS1	0.415636	5.15847e-18	postive
GLS	WASHC5-AS1	0.484558	9.1306e-25	postive
MTF1	AC083837.1	0.411686	1.1342e-17	postive
GLS	AC010168.1	0.610937	5.52666e-42	postive
MTF1	AC096536.1	0.472607	1.75303e-23	postive
LIPT1	CARD8-AS1	0.42128	1.6431e-18	postive
GLS	HOXA-AS2	0.665043	4.96624e-52	postive
MTF1	AL020997.2	0.418198	3.07659e-18	postive
GLS	AL020997.2	0.633166	7.18535e-46	postive
GLS	AL158163.1	0.722228	3.16368e-65	postive
MTF1	ZNF346-IT1	0.41741	3.60844e-18	postive
GLS	ZNF346-IT1	0.638945	6.21724e-47	postive
MTF1	AC058791.1	0.440693	2.71389e-20	postive
GLS	AC058791.1	0.583884	1.18902e-37	postive
GLS	AC107050.1	0.491464	1.56886e-25	postive
MTF1	AC087749.1	0.454936	1.12558e-21	postive
GLS	AC087749.1	0.504182	5.50333e-27	postive
GLS	AC069079.1	0.705036	6.32265e-61	postive
LIAS	AC090578.2	0.420774	1.82217e-18	postive
MTF1	MAGI1-AS1	0.433295	1.33736e-19	postive
GLS	MAGI1-AS1	0.590553	1.10908e-38	postive
GLS	AC009812.4	0.602477	1.38657e-40	postive
GLS	AC007384.1	0.665465	4.06701e-52	postive
GLS	AC091982.1	0.604625	6.17469e-41	postive
GLS	AC110611.1	0.745312	1.53749e-71	postive
GLS	AC025031.4	0.63324	6.96632e-46	postive
MTF1	BACH1-IT1	0.449839	3.57644e-21	postive
GLS	BACH1-IT1	0.679268	4.94736e-55	postive
GLS	AC026356.2	0.638521	7.45229e-47	postive
MTF1	AC090970.1	0.405264	3.99465e-17	postive
GLS	AC090970.1	0.497507	3.24995e-26	postive
GLS	GMDS-DT	0.696541	6.50136e-59	postive
GLS	AC073569.1	0.721678	4.3908e-65	postive
GLS	AC007608.1	0.601427	2.05473e-40	postive
MTF1	AL049840.4	0.44518	1.01198e-20	postive
GLS	AL049840.4	0.494518	7.1067e-26	postive
GLS	AC137561.1	0.524107	2.16165e-29	postive
MTF1	AC026470.2	0.440081	3.10107e-20	postive
GLS	AC026470.2	0.571108	9.63408e-36	postive
MTF1	AL513412.1	0.43764	5.26615e-20	postive
GLS	AL513412.1	0.504159	5.5369e-27	postive
MTF1	AC106037.3	0.426953	5.09022e-19	postive
MTF1	AL606834.2	0.456726	7.46435e-22	postive
GLS	AL606834.2	0.507887	2.01924e-27	postive
GLS	ZNF674-AS1	0.409676	1.68686e-17	postive
GLS	AP001767.2	0.424769	8.01212e-19	postive
GLS	STARD13-AS	0.682094	1.1962e-55	postive
MTF1	BCL2L1-AS1	0.447772	5.68459e-21	postive
GLS	BCL2L1-AS1	0.566215	4.93156e-35	postive
MTF1	AL049840.3	0.468584	4.6195e-23	postive
GLS	AC008124.1	0.671144	2.68663e-53	postive
MTF1	AL158801.3	0.41952	2.35273e-18	postive
GLS	AL158801.3	0.570809	1.06553e-35	postive
MTF1	AC004943.1	0.433478	1.28629e-19	postive
GLS	AC004943.1	0.623285	4.19347e-44	postive
GLS	AC006213.5	0.569175	1.8426e-35	postive
GLS	AC024933.1	0.647189	1.72705e-48	postive
MTF1	AC137932.3	0.402124	7.31998e-17	postive
MTF1	AC008543.3	0.427182	4.85204e-19	postive
GLS	AC008543.3	0.634634	3.87824e-46	postive
MTF1	AC138956.1	0.407238	2.72063e-17	postive
GLS	AC138956.1	0.554339	2.32207e-33	postive
GLS	MAGI2-AS3	0.648476	9.76858e-49	postive
MTF1	IRF1-AS1	0.499507	1.91662e-26	postive
MTF1	AC087683.2	0.402941	6.25614e-17	postive
GLS	AC087683.2	0.5509	6.88435e-33	postive
GLS	AC009269.5	0.637444	1.17988e-46	postive
GLS	AL136221.1	0.763566	4.89592e-77	postive
MTF1	AC022098.1	0.414696	6.22787e-18	postive
GLS	AC079148.1	0.594842	2.34202e-39	postive
GLS	AC004241.3	0.524466	1.94968e-29	postive
MTF1	AC093484.4	0.40885	1.9841e-17	postive
GLS	AC093484.4	0.47263	1.74341e-23	postive
GLS	AC004830.2	0.65649	2.64524e-50	postive
GLS	AC009975.1	0.577602	1.05722e-36	postive
GLS	AL031432.4	0.44432	1.22384e-20	postive
MTF1	AC016590.2	0.439531	3.49547e-20	postive
GLS	AC016590.2	0.541954	1.09771e-31	postive
GLS	LINC01811	0.680956	2.12274e-55	postive
GLS	AC007038.1	0.770865	2.24097e-79	postive
GLS	AC015922.3	0.448975	4.34294e-21	postive
MTF1	ERVK13-1	0.47707	5.89475e-24	postive
GLS	ERVK13-1	0.652906	1.347e-49	postive
MTF1	AL138999.2	0.402415	6.92232e-17	postive
MTF1	AL031717.1	0.441986	2.04533e-20	postive
LIAS	OTUD6B-AS1	0.521649	4.36738e-29	postive
LIPT1	OTUD6B-AS1	0.486978	4.94824e-25	postive
GLS	OTUD6B-AS1	0.622888	4.92259e-44	postive
GLS	AL157932.1	0.697682	3.52187e-59	postive
CDKN2A	AC127024.5	0.420153	2.06807e-18	postive
GLS	AL360270.1	0.544745	4.66881e-32	postive
MTF1	LINC01376	0.419052	2.58732e-18	postive
GLS	LINC01376	0.614804	1.22651e-42	postive
MTF1	AC012459.1	0.42894	3.3587e-19	postive
GLS	AC012459.1	0.496496	4.23856e-26	postive
GLS	AL031432.3	0.545859	3.3113e-32	postive
GLS	AL022157.1	0.703518	1.46421e-60	postive
GLS	GK-IT1	0.57939	5.70422e-37	postive
MTF1	AC253536.3	0.513219	4.66653e-28	postive
GLS	AC139795.2	0.509449	1.31805e-27	postive
MTF1	VIPR1-AS1	0.419736	2.2516e-18	postive
GLS	VIPR1-AS1	0.510508	9.8597e-28	postive
LIAS	AL355488.1	0.445239	9.9865e-21	postive
GLS	AL355488.1	0.621553	8.42535e-44	postive
GLS	AL138921.2	0.639973	4.00071e-47	postive
LIAS	AL355075.6	0.400204	1.05687e-16	postive
GLS	AL355075.6	0.668463	9.76036e-53	postive
GLS	AC055855.1	0.461902	2.24545e-22	postive
LIAS	AC026979.3	0.436614	6.57106e-20	postive
GLS	DNM3OS	0.691301	1.04574e-57	postive
MTF1	AC020663.3	0.446364	7.78107e-21	postive
GLS	AC020663.3	0.517799	1.29896e-28	postive
LIAS	AL358072.1	0.429403	3.04745e-19	postive
LIPT1	AL358072.1	0.413662	7.65691e-18	postive
GLS	AL358072.1	0.643111	1.03068e-47	postive
MTF1	MED8-AS1	0.485734	6.78263e-25	postive
MTF1	AC138932.4	0.471544	2.26776e-23	postive
GLS	AC138932.4	0.498295	2.6405e-26	postive
GLS	AC005730.3	0.473207	1.51572e-23	postive
GLS	AC068205.2	0.47729	5.58383e-24	postive
MTF1	AC015871.3	0.443851	1.35753e-20	postive
GLS	AC015871.3	0.663133	1.22035e-51	postive
MTF1	AC087749.2	0.457587	6.12212e-22	postive
GLS	AC087749.2	0.478739	3.90497e-24	postive
GLS	MIR155HG	0.458677	4.75857e-22	postive
GLS	AC012184.3	0.473462	1.42458e-23	postive
MTF1	AC016405.1	0.460257	3.29662e-22	postive
GLS	AC016405.1	0.605754	4.02579e-41	postive
GLS	AL121603.2	0.418749	2.75144e-18	postive
MTF1	AL512791.1	0.51937	8.33901e-29	postive
GLS	AL512791.1	0.589212	1.79472e-38	postive
LIAS	AC096992.2	0.448651	4.67022e-21	postive
LIPT1	AC096992.2	0.431877	1.80765e-19	postive
GLS	AC096992.2	0.611727	4.0713e-42	postive
MTF1	AC104118.1	0.440281	2.96878e-20	postive
GLS	AC104118.1	0.579353	5.77774e-37	postive
GLS	AP001033.2	0.704055	1.08853e-60	postive
GLS	AC006480.2	0.706474	2.83882e-61	postive
GLS	HCG11	0.433636	1.2438e-19	postive
GLS	AL513123.1	0.496988	3.72442e-26	postive
MTF1	AC079336.4	0.418991	2.61997e-18	postive
GLS	AC079336.4	0.461843	2.27701e-22	postive
GLS	AC007608.2	0.552134	4.66782e-33	postive
GLS	PLBD1-AS1	0.43305	1.409e-19	postive
MTF1	AL160006.1	0.530777	3.113e-30	postive
MTF1	AC011465.1	0.426784	5.27256e-19	postive
GLS	AC011465.1	0.470865	2.67101e-23	postive
GLS	AC080013.2	0.625729	1.55454e-44	postive
LIPT1	AC019080.5	0.40076	9.5047e-17	postive
GLS	AC019080.5	0.770256	3.53932e-79	postive
MTF1	LPP-AS1	0.422333	1.32406e-18	postive
GLS	LPP-AS1	0.636444	1.80442e-46	postive
GLS	AC040169.3	0.405265	3.99349e-17	postive
GLS	AC026356.1	0.642658	1.25485e-47	postive
MTF1	AC090948.3	0.459314	4.10506e-22	postive
GLS	AC090948.3	0.534419	1.0613e-30	postive
GLS	AC022306.3	0.727504	1.30137e-66	postive
GLS	AC110611.2	0.512412	5.83547e-28	postive
GLS	AC090425.3	0.55317	3.36422e-33	postive
MTF1	RC3H1-IT1	0.459622	3.82185e-22	postive
GLS	RC3H1-IT1	0.535791	7.05024e-31	postive
LIAS	AC004943.2	0.420355	1.98487e-18	postive
MTF1	AC004943.2	0.445046	1.04237e-20	postive
GLS	AC004943.2	0.516651	1.79325e-28	postive
GLS	AC007128.1	0.644888	4.748e-48	postive
MTF1	SH3BP5-AS1	0.546047	3.12448e-32	postive
GLS	AC018714.2	0.531253	2.70651e-30	postive
MTF1	AC079336.3	0.439675	3.38779e-20	postive
GLS	AC079336.3	0.505392	3.97192e-27	postive
GLS	MIR223HG	0.559208	4.87614e-34	postive
GLS	ALG13-AS1	0.68463	3.29812e-56	postive
GLS	CASC19	0.636871	1.50514e-46	postive
MTF1	AC138956.2	0.500504	1.47122e-26	postive
LIAS	AL596202.1	0.43059	2.373e-19	postive
GLS	AL596202.1	0.643625	8.24074e-48	postive
GLS	AC004908.3	0.727824	1.06972e-66	postive
MTF1	FAF1-AS1	0.441721	2.16762e-20	postive
GLS	FAF1-AS1	0.616992	5.1848e-43	postive
GLS	AC006111.2	0.562907	1.46463e-34	postive
GLS	CHN2-AS1	0.689558	2.59961e-57	postive
GLS	AC064836.3	0.569841	1.47454e-35	postive
MTF1	AC087893.2	0.412044	1.05642e-17	postive
GLS	AC016542.1	0.635454	2.7434e-46	postive
GLS	DNAJC3-DT	0.614541	1.35974e-42	postive
GLS	AC104984.5	0.704969	6.56255e-61	postive
LIPT1	WASL-DT	0.434213	1.09971e-19	postive
GLS	WASL-DT	0.455681	9.49096e-22	postive
MTF1	AC069234.5	0.444748	1.11336e-20	postive
GLS	AC069234.5	0.50276	8.06086e-27	postive
MTF1	AC027607.1	0.44567	9.07748e-21	postive
GLS	AL121992.3	0.417849	3.30236e-18	postive
GLS	DIAPH2-AS1	0.651444	2.60047e-49	postive
GLS	AL390208.1	0.533569	1.36577e-30	postive
GLS	AL138999.1	0.461611	2.40401e-22	postive
MTF1	AC021078.1	0.431847	1.81929e-19	postive
GLS	AC021078.1	0.72046	9.06312e-65	postive
GLS	MAILR	0.490892	1.81817e-25	postive
MTF1	AC092653.1	0.428679	3.54784e-19	postive
GLS	AC092653.1	0.604335	6.88998e-41	postive
MTF1	AC073651.1	0.458336	5.14831e-22	postive
GLS	AC073651.1	0.520569	5.93746e-29	postive
GLS	ZNF529-AS1	0.427529	4.51326e-19	postive
MTF1	AP001625.2	0.480132	2.76444e-24	postive
LIPT1	TP53TG1	0.411023	1.29329e-17	postive
MTF1	AC025171.2	0.531043	2.87906e-30	postive
GLS	AC025171.2	0.523343	2.69119e-29	postive
GLS	AC093752.1	0.692108	6.84458e-58	postive
MTF1	AC010618.3	0.431845	1.81979e-19	postive
GLS	AC010618.3	0.600252	3.18539e-40	postive
GLS	AC007285.1	0.741091	2.46212e-70	postive
GLS	AC011472.4	0.609543	9.46164e-42	postive
GLS	AC026367.2	0.450058	3.40468e-21	postive
GLS	LINC00511	0.433292	1.33839e-19	postive
GLS	LINC01473	0.734029	2.26564e-68	postive
MTF1	AC007036.1	0.433385	1.3119e-19	postive
GLS	AC007036.1	0.462269	2.06096e-22	postive
GLS	AC004223.2	0.591824	7.0103e-39	postive
GLS	MIR181A2HG	0.59103	9.33829e-39	postive
GLS	AC023908.3	0.466877	6.94209e-23	postive
GLS	NIPBL-DT	0.709195	6.15556e-62	postive
GLS	AC007619.1	0.698313	2.50708e-59	postive
MTF1	AL590282.2	0.468329	4.90983e-23	postive
GLS	AL590282.2	0.621216	9.64508e-44	postive
GLS	AC010260.1	0.68736	8.12369e-57	postive
GLS	AC006230.1	0.617853	3.68748e-43	postive
LIAS	AC036214.2	0.466203	8.14777e-23	postive
GLS	AC036214.2	0.5072	2.43393e-27	postive
GLS	ZEB1-AS1	0.460304	3.261e-22	postive
MTF1	AC010531.5	0.452129	2.13268e-21	postive
GLS	AC010531.5	0.522189	3.74351e-29	postive
LIAS	CCDC18-AS1	0.440503	2.82846e-20	postive
MTF1	CCDC18-AS1	0.445393	9.65249e-21	postive
GLS	CCDC18-AS1	0.512232	6.13319e-28	postive
GLS	ZNF32-AS1	0.44432	1.22395e-20	postive
GLS	AL603839.3	0.477836	4.88085e-24	postive
GLS	ITCH-IT1	0.678121	8.76161e-55	postive
MTF1	AC109587.1	0.419223	2.49897e-18	postive
GLS	AC109587.1	0.725206	5.27102e-66	postive
MTF1	AL121839.2	0.454264	1.31236e-21	postive
MTF1	ZKSCAN7-AS1	0.481752	1.84659e-24	postive
GLS	ZKSCAN7-AS1	0.629753	2.97694e-45	postive
LIPT1	AF127577.4	0.427729	4.32823e-19	postive
GLS	AF127577.4	0.749956	6.818e-73	postive
LIAS	AC093157.1	0.467872	5.47645e-23	postive
LIPT1	AC093157.1	0.453831	1.44868e-21	postive
GLS	AC093157.1	0.625278	1.86784e-44	postive
MTF1	FLNB-AS1	0.553042	3.50347e-33	postive
GLS	LINC02595	0.556945	1.01029e-33	postive
GLS	UBA6-AS1	0.561847	2.07084e-34	postive
GLS	LINC02615	0.658569	1.01883e-50	postive
MTF1	AL354726.1	0.460086	3.43088e-22	postive
GLS	AL354726.1	0.456009	8.80154e-22	postive
MTF1	AC027514.2	0.490079	2.24045e-25	postive
GLS	AC027514.2	0.528297	6.43209e-30	postive
MTF1	AC012443.2	0.480847	2.3142e-24	postive
GLS	AC012443.2	0.600541	2.86013e-40	postive
GLS	C2-AS1	0.588282	2.50237e-38	postive
LIPT1	PRKCQ-AS1	0.501463	1.13981e-26	postive
GLS	PRKCQ-AS1	0.429256	3.14305e-19	postive
MTF1	AC008147.1	0.44246	1.84321e-20	postive
MTF1	AC002128.1	0.480858	2.30801e-24	postive
GLS	AC002128.1	0.484142	1.01383e-24	postive
GLS	LINC01138	0.571671	7.96961e-36	postive
LIAS	AC138150.1	0.402497	6.81398e-17	postive
GLS	AC138150.1	0.614683	1.28585e-42	postive
MTF1	AC079313.1	0.413954	7.22403e-18	postive
MTF1	TH2LCRR	0.45624	8.34822e-22	postive
GLS	TH2LCRR	0.599324	4.49697e-40	postive
MTF1	AC139887.4	0.439101	3.83816e-20	postive
GLS	AC139887.4	0.579722	5.08419e-37	postive
MTF1	AC091588.1	0.416939	3.96848e-18	postive
MTF1	AL121672.2	0.4252	7.32808e-19	postive
GLS	AL121672.2	0.645634	3.42329e-48	postive
MTF1	AL133406.2	0.475399	8.8826e-24	postive
GLS	AC008456.1	0.672826	1.18682e-53	postive
GLS	AL162595.1	0.515636	2.38245e-28	postive
GLS	AC040904.1	0.708777	7.79247e-62	postive
MTF1	AC008750.4	0.45313	1.69938e-21	postive
GLS	AL031710.2	0.517358	1.47055e-28	postive
GLS	AC002553.2	0.718938	2.22842e-64	postive
MTF1	DIAPH1-AS1	0.432198	1.68852e-19	postive
GLS	DIAPH1-AS1	0.622305	6.22705e-44	postive
MTF1	AL022322.1	0.418069	3.15805e-18	postive
MTF1	AC005520.3	0.468106	5.17925e-23	postive
GLS	AC005520.3	0.426808	5.24604e-19	postive
GLS	LMO7-AS1	0.723766	1.25709e-65	postive
GLS	AC018926.2	0.451561	2.4257e-21	postive
MTF1	RNF213-AS1	0.465857	8.84517e-23	postive
GLS	AC113139.1	0.66123	2.97004e-51	postive
MTF1	AC016831.4	0.417862	3.29363e-18	postive
GLS	AC016831.4	0.646048	2.85441e-48	postive
GLS	DNMBP-AS1	0.448369	4.97388e-21	postive
MTF1	AC005632.3	0.430357	2.49291e-19	postive
GLS	AC005632.3	0.630251	2.42201e-45	postive
GLS	AC004982.1	0.491704	1.47469e-25	postive
MTF1	AC009996.1	0.484514	9.23245e-25	postive
GLS	AC009996.1	0.511529	7.44457e-28	postive
MTF1	AC020915.1	0.456394	8.05779e-22	postive
MTF1	AC022382.2	0.492974	1.06156e-25	postive
GLS	AC022382.2	0.601083	2.33645e-40	postive
GLS	AC104596.1	0.467463	6.03835e-23	postive
GLS	AP003059.1	0.405971	3.48212e-17	postive
GLS	AC040934.1	0.578333	8.21701e-37	postive
MTF1	AC004492.1	0.453369	1.60938e-21	postive
GLS	AC004492.1	0.690101	1.95912e-57	postive
MTF1	AC010976.1	0.46976	3.48524e-23	postive
GLS	AC010976.1	0.627308	8.14909e-45	postive
MTF1	AL008718.3	0.41037	1.4714e-17	postive
GLS	AL008718.3	0.639093	5.8335e-47	postive
MTF1	AC009704.2	0.41648	4.35324e-18	postive
GLS	AC009704.2	0.612172	3.42465e-42	postive
GLS	AC093627.5	0.408147	2.27754e-17	postive
MTF1	AL110115.1	0.435566	8.23105e-20	postive
GLS	AL110115.1	0.614892	1.18471e-42	postive
GLS	AL121772.2	0.578601	7.49113e-37	postive
MTF1	AC064874.1	0.454612	1.21201e-21	postive
GLS	AC064874.1	0.615177	1.05963e-42	postive
MTF1	AL031666.3	0.437256	5.72181e-20	postive
GLS	AL031666.3	0.607493	2.07654e-41	postive
GLS	LINC00578	0.574331	3.23718e-36	postive
MTF1	AC008119.1	0.407921	2.38067e-17	postive
GLS	AC008119.1	0.653503	1.02865e-49	postive
GLS	AC253576.2	0.714447	3.06126e-63	postive
GLS	AC023424.2	0.696241	7.63337e-59	postive
GLS	AC026124.2	0.681254	1.82708e-55	postive
MTF1	AC022558.3	0.402458	6.86549e-17	postive
GLS	AC022558.3	0.664518	6.3634e-52	postive
GLS	AC009318.4	0.518558	1.04898e-28	postive
GLS	SNHG4	0.45767	6.00559e-22	postive
MTF1	SMYD3-AS1	0.431806	1.83487e-19	postive
GLS	SMYD3-AS1	0.582699	1.80218e-37	postive
MTF1	AC018529.2	0.460106	3.41457e-22	postive
GLS	AC012065.2	0.491908	1.39881e-25	postive
MTF1	AC009318.3	0.419593	2.31807e-18	postive
GLS	AC009318.3	0.689254	3.04527e-57	postive
GLS	AC096921.2	0.523143	2.85023e-29	postive
GLS	AC000061.1	0.59426	2.89638e-39	postive
MTF1	MECOM-AS1	0.424915	7.7741e-19	postive
GLS	MECOM-AS1	0.557008	9.90294e-34	postive
GLS	KANSL1L-AS1	0.737449	2.58321e-69	postive
MTF1	AL392089.1	0.442602	1.78672e-20	postive
GLS	AL392089.1	0.434119	1.12201e-19	postive
MTF1	RAB11B-AS1	-0.404459	4.66792e-17	negative
MTF1	AL591069.1	0.421353	1.61842e-18	postive
GLS	AL591069.1	0.631731	1.30898e-45	postive
GLS	AC073326.1	0.585617	6.45292e-38	postive
GLS	AC018648.1	0.679246	5.00158e-55	postive
LIPT1	AL604028.1	0.453718	1.4864e-21	postive
GLS	AL604028.1	0.512854	5.16311e-28	postive
MTF1	AC244093.5	0.470477	2.93315e-23	postive
GLS	AC244093.5	0.519346	8.39664e-29	postive
MTF1	MNX1-AS1	-0.422049	1.40336e-18	negative
GLS	LINC01748	0.450165	3.32379e-21	postive
GLS	DCUN1D2-AS	0.465375	9.91588e-23	postive
LIAS	UGDH-AS1	0.419832	2.20794e-18	postive
MTF1	UGDH-AS1	0.416377	4.44384e-18	postive
GLS	UGDH-AS1	0.501857	1.02596e-26	postive
LIAS	AC034229.4	0.47539	8.90194e-24	postive
GLS	AC034229.4	0.574357	3.20843e-36	postive
GLS	AL133410.1	0.505673	3.68163e-27	postive
MTF1	AC007878.1	0.412797	9.09609e-18	postive
GLS	AC007878.1	0.619114	2.23444e-43	postive
MTF1	AC016026.2	0.494458	7.21946e-26	postive
GLS	AC016026.2	0.514391	3.37098e-28	postive
MTF1	AC027018.1	0.41511	5.73162e-18	postive
GLS	AC027018.1	0.619459	1.94778e-43	postive
LIAS	AC093157.2	0.437389	5.55954e-20	postive
GLS	AC093157.2	0.624224	2.86692e-44	postive
GLS	AL139041.1	0.630052	2.62939e-45	postive
MTF1	AC018521.6	0.403691	5.41514e-17	postive
MTF1	AL139120.1	0.426844	5.20694e-19	postive
GLS	AL139120.1	0.608638	1.33966e-41	postive
GLS	AC005899.6	0.582155	2.1801e-37	postive
GLS	AC092329.4	0.677374	1.27025e-54	postive
MTF1	AP001442.1	0.409841	1.63296e-17	postive
GLS	AP001442.1	0.691697	8.49459e-58	postive
MTF1	AC016292.1	0.400718	9.58091e-17	postive
GLS	AC016292.1	0.415125	5.71476e-18	postive
GLS	AC093817.2	0.405204	4.04105e-17	postive
GLS	CFTR-AS1	0.612023	3.62844e-42	postive
MTF1	AC144831.1	0.408633	2.07064e-17	postive
MTF1	AC002128.2	0.48262	1.48601e-24	postive
GLS	AC002128.2	0.459048	4.36563e-22	postive
MTF1	AC008147.2	0.487467	4.36919e-25	postive
GLS	AC008147.2	0.433143	1.38147e-19	postive
MTF1	AC009090.1	0.446483	7.57808e-21	postive
GLS	AC009090.1	0.473582	1.38376e-23	postive
MTF1	AP001107.4	0.50631	3.09812e-27	postive
GLS	LENG8-AS1	0.517694	1.3382e-28	postive
MTF1	AC004067.1	0.476234	7.23925e-24	postive
GLS	AC004067.1	0.642748	1.20643e-47	postive
MTF1	FARSA-AS1	0.412691	9.29047e-18	postive
MTF1	AL445248.1	0.441084	2.49202e-20	postive
GLS	AL445248.1	0.653242	1.15741e-49	postive
MTF1	DSG2-AS1	0.444709	1.12299e-20	postive
GLS	DSG2-AS1	0.409417	1.7752e-17	postive
GLS	AP002907.1	0.664513	6.37804e-52	postive
MTF1	AL162430.2	0.429172	3.1989e-19	postive
GLS	AL162430.2	0.662759	1.45429e-51	postive
MTF1	AC002553.1	0.496577	4.14881e-26	postive
GLS	AC002553.1	0.475725	8.20021e-24	postive
GLS	AC025165.5	0.629206	3.73102e-45	postive
GLS	AC005062.1	0.713682	4.76087e-63	postive
LIAS	AC107068.1	0.446197	8.0752e-21	postive
MTF1	AC107068.1	0.426527	5.5622e-19	postive
GLS	AC107068.1	0.696852	5.50382e-59	postive
GLS	AL117379.1	0.562275	1.80053e-34	postive
MTF1	AL121672.1	0.479304	3.39558e-24	postive
GLS	AL121672.1	0.520589	5.90345e-29	postive
MTF1	AC025580.2	0.434047	1.13936e-19	postive
MTF1	AL133342.1	0.419013	2.608e-18	postive
GLS	AL133342.1	0.520783	5.58732e-29	postive
MTF1	LINC00630	0.428169	3.94739e-19	postive
GLS	LINC00630	0.666254	2.79876e-52	postive
GLS	AC010359.3	0.571185	9.38887e-36	postive
MTF1	AL590666.1	0.41711	3.83353e-18	postive
GLS	AC087752.4	0.647268	1.66787e-48	postive
GLS	AC130895.1	0.613226	2.27294e-42	postive
GLS	AL354892.3	0.679084	5.42296e-55	postive
GLS	CCAT2	0.505543	3.81283e-27	postive
GLS	FTX	0.730271	2.36937e-67	postive
MTF1	AC018926.1	0.401833	7.74077e-17	postive
GLS	AC018926.1	0.673552	8.33187e-54	postive
MTF1	AC008115.3	0.41894	2.64687e-18	postive
GLS	AC008115.3	0.517286	1.5007e-28	postive
MTF1	AC005383.1	0.431972	1.77154e-19	postive
GLS	AC005383.1	0.414889	5.99206e-18	postive
MTF1	AL136531.1	0.442676	1.75791e-20	postive
GLS	Z94721.1	0.50382	6.06589e-27	postive
GLS	AC010542.5	0.565859	5.54683e-35	postive
MTF1	LINC01814	0.438325	4.54087e-20	postive
MTF1	NPTN-IT1	0.506328	3.08376e-27	postive
GLS	NPTN-IT1	0.48035	2.61857e-24	postive
GLS	AL023653.1	0.447633	5.86432e-21	postive
GLS	AC004837.2	0.487483	4.35081e-25	postive
MTF1	AC008731.1	0.475698	8.25475e-24	postive
GLS	AC008731.1	0.489056	2.91263e-25	postive
GLS	AC099792.1	0.602779	1.23776e-40	postive
MTF1	AC068790.5	0.412484	9.68013e-18	postive
GLS	AC068790.5	0.631438	1.47915e-45	postive
MTF1	AC106873.1	0.45472	1.18248e-21	postive
GLS	AC106873.1	0.604867	5.63433e-41	postive
GLS	AL161663.2	0.490638	1.9406e-25	postive
MTF1	AC015911.3	0.501055	1.27054e-26	postive
GLS	AC015911.3	0.578887	6.78768e-37	postive
GLS	AL138955.1	0.723709	1.30092e-65	postive
MTF1	AC024451.4	0.404238	4.87228e-17	postive
GLS	AL590064.1	0.562723	1.55576e-34	postive
MTF1	AC073046.3	0.484552	9.14452e-25	postive
GLS	AC073046.3	0.507879	2.02344e-27	postive
GLS	AP000766.1	0.741093	2.46003e-70	postive
GLS	AC114939.1	0.739645	6.28916e-70	postive
GLS	AC022537.1	0.704042	1.09667e-60	postive
MTF1	AL139022.1	0.465196	1.03446e-22	postive
MTF1	FAM160A1-DT	0.40943	1.77058e-17	postive
GLS	AL161729.2	0.529286	4.81855e-30	postive
PDHA1	AP003774.2	0.410761	1.36202e-17	postive
MTF1	AC068790.7	0.417317	3.677e-18	postive
GLS	AC068790.7	0.649897	5.19359e-49	postive
GLS	ITGA6-AS1	0.585599	6.49446e-38	postive
GLS	AC104964.3	0.651474	2.56501e-49	postive
MTF1	AC008649.2	0.443591	1.43744e-20	postive
GLS	LINC02251	0.496412	4.33299e-26	postive
GLS	AC005034.5	0.641677	1.91916e-47	postive
MTF1	AL109614.1	0.408267	2.22438e-17	postive
GLS	AL109614.1	0.665711	3.6199e-52	postive
MTF1	AC024145.1	0.407781	2.44675e-17	postive
GLS	AC024145.1	0.663905	8.49085e-52	postive
GLS	AL353796.1	0.633057	7.51992e-46	postive
MTF1	AC135050.5	0.437874	5.00668e-20	postive
GLS	AC018359.1	0.614859	1.20054e-42	postive
MTF1	AC092755.1	0.48532	7.53304e-25	postive
GLS	AC092755.1	0.522806	3.1387e-29	postive
MTF1	AC022211.1	0.439762	3.3244e-20	postive
GLS	AC022211.1	0.515329	2.59539e-28	postive
GLS	LINC02762	0.514827	2.98528e-28	postive
LIAS	PCAT1	0.427514	4.52766e-19	postive
GLS	PCAT1	0.549705	1.00147e-32	postive
GLS	AC097534.1	0.713338	5.80299e-63	postive
GLS	AC007001.1	0.696619	6.2336e-59	postive
MTF1	AC096741.1	0.403428	5.69633e-17	postive
GLS	AC096741.1	0.637231	1.29185e-46	postive
GLS	AL137244.1	0.616554	6.16326e-43	postive
MTF1	AL355297.1	0.461414	2.5174e-22	postive
GLS	AL355297.1	0.532198	2.04882e-30	postive
GLS	AF129075.1	0.743861	4.01422e-71	postive
MTF1	KLF7-IT1	0.412423	9.7999e-18	postive
GLS	KLF7-IT1	0.633049	7.54592e-46	postive
GLS	AC090579.1	0.474192	1.19264e-23	postive
GLS	LINC00426	0.422573	1.26041e-18	postive
LIPT1	AC124016.1	0.420936	1.76259e-18	postive
MTF1	CARMN	0.43448	1.03865e-19	postive
GLS	CARMN	0.563205	1.32843e-34	postive
MTF1	AL162424.1	0.407218	2.731e-17	postive
GLS	AC007906.1	0.683015	7.50163e-56	postive
LIPT1	AL158063.1	0.416392	4.43079e-18	postive
GLS	AL158063.1	0.60144	2.04433e-40	postive
LIAS	AL354696.1	0.43764	5.2668e-20	postive
LIPT1	AL354696.1	0.525992	1.25541e-29	postive
GLS	AL354696.1	0.592966	4.63684e-39	postive
MTF1	AL031775.2	0.404698	4.45754e-17	postive
GLS	AL031775.2	0.67376	7.52409e-54	postive
MTF1	RHOQ-AS1	0.440659	2.73392e-20	postive
GLS	RHOQ-AS1	0.403694	5.4121e-17	postive
MTF1	ERI3-IT1	0.445972	8.48826e-21	postive
GLS	ERI3-IT1	0.491238	1.66303e-25	postive
MTF1	AL596325.2	0.503814	6.07452e-27	postive
GLS	AL596325.2	0.557347	8.88057e-34	postive
GLS	AC109347.2	0.420511	1.92254e-18	postive
LIPT1	AP000254.2	0.440875	2.60825e-20	postive
GLS	AP000254.2	0.584792	8.63483e-38	postive
MTF1	GNG12-AS1	0.495804	5.07975e-26	postive
GLS	GNG12-AS1	0.58011	4.44416e-37	postive
GLS	ADD3-AS1	0.563102	1.37387e-34	postive
GLS	TCEAL3-AS1	0.637278	1.26617e-46	postive
MTF1	LINC02605	0.426144	6.02361e-19	postive
GLS	LINC02605	0.549836	9.611e-33	postive
GLS	AC010300.1	0.640383	3.35389e-47	postive
GLS	LINC01126	0.46105	2.74042e-22	postive
GLS	NUTM2B-AS1	0.709232	6.02758e-62	postive
GLS	AC083964.1	0.445918	8.59073e-21	postive
MTF1	AC008735.4	0.464441	1.23661e-22	postive
GLS	AC007014.2	0.681867	1.34136e-55	postive
LIPT1	EPCAM-DT	0.431463	1.97311e-19	postive
GLS	EPCAM-DT	0.432529	1.5742e-19	postive
GLS	LINC-PINT	0.67282	1.19034e-53	postive
MTF1	AC006547.1	0.51724	1.52026e-28	postive
GLS	CDC42-IT1	0.71478	2.52566e-63	postive
GLS	AC120053.1	0.649844	5.31781e-49	postive
MTF1	AC103739.1	0.44983	3.58387e-21	postive
GLS	AC103739.1	0.440404	2.89029e-20	postive
GLS	Z99289.1	0.645779	3.21202e-48	postive
GLS	AC092338.3	0.53363	1.34118e-30	postive
GLS	TSC22D1-AS1	0.655689	3.81335e-50	postive
MTF1	USP12-AS1	0.404924	4.26631e-17	postive
GLS	USP12-AS1	0.648395	1.01285e-48	postive
LIAS	C8orf44	0.433392	1.30993e-19	postive
LIPT1	C8orf44	0.449189	4.13957e-21	postive
GLS	C8orf44	0.687499	7.5635e-57	postive
MTF1	AC018690.1	0.418513	2.88637e-18	postive
GLS	AC018690.1	0.44985	3.56767e-21	postive
GLS	AL359962.2	0.432431	1.60711e-19	postive
GLS	LINC00571	0.652867	1.37061e-49	postive
GLS	AC012467.2	0.555698	1.50575e-33	postive
GLS	PPP1R35-AS1	0.447677	5.8067e-21	postive
MTF1	LINC00216	0.430208	2.57229e-19	postive
GLS	LINC00216	0.623421	3.96837e-44	postive
MTF1	MIR4435-2HG	0.488706	3.18499e-25	postive
GLS	MIR4435-2HG	0.569989	1.40317e-35	postive
GLS	SOS1-IT1	0.715577	1.59092e-63	postive
GLS	AP002985.1	0.421692	1.51009e-18	postive
MTF1	AL355102.1	0.420623	1.87899e-18	postive
MTF1	SMYD3-IT1	0.407493	2.58842e-17	postive
GLS	SMYD3-IT1	0.633584	6.03033e-46	postive
MTF1	DLGAP4-AS1	0.400254	1.04687e-16	postive
GLS	DLGAP4-AS1	0.614779	1.23874e-42	postive
GLS	AC012676.4	0.469418	3.78266e-23	postive
MTF1	TMEM92-AS1	0.404855	4.32361e-17	postive
GLS	LINC00476	0.500001	1.68134e-26	postive
MTF1	AC024075.3	0.422007	1.41563e-18	postive
GLS	AC024075.3	0.537552	4.1597e-31	postive
GLS	AC138207.9	0.657914	1.37746e-50	postive
GLS	LINC02614	0.58015	4.38287e-37	postive
GLS	AL358472.3	0.432565	1.56206e-19	postive
MTF1	AP001432.1	0.442835	1.69772e-20	postive
GLS	AP001432.1	0.622625	5.472e-44	postive
GLS	AC234772.1	0.71155	1.61618e-62	postive
MTF1	AL121933.2	0.508502	1.70767e-27	postive
GLS	AL121933.2	0.463715	1.46721e-22	postive
GLS	THCAT158	0.564679	8.1865e-35	postive
MTF1	AP000331.1	0.412933	8.85379e-18	postive
GLS	AP000331.1	0.670413	3.82468e-53	postive
GLS	AC009032.1	0.639391	5.13413e-47	postive
MTF1	AC244093.4	0.401044	9.00314e-17	postive
GLS	AC244093.4	0.552877	3.69136e-33	postive
LIAS	SEPSECS-AS1	0.425867	6.3807e-19	postive
LIPT1	SEPSECS-AS1	0.433286	1.34001e-19	postive
GLS	SEPSECS-AS1	0.72319	1.77705e-65	postive
GLS	FMR1-IT1	0.694564	1.86687e-58	postive
MTF1	AL442067.1	0.409031	1.91481e-17	postive
GLS	AL442067.1	0.647694	1.3815e-48	postive
MTF1	SEC62-AS1	0.40291	6.29444e-17	postive
GLS	SEC62-AS1	0.706683	2.52559e-61	postive
GLS	SLC2A9-AS1	0.635109	3.17374e-46	postive
MTF1	AC007216.2	0.419969	2.14703e-18	postive
GLS	AC007216.2	0.460034	3.47232e-22	postive
MTF1	AP003419.2	0.436745	6.38722e-20	postive
MTF1	AC107081.1	0.436505	6.72657e-20	postive
GLS	AC107081.1	0.613402	2.12248e-42	postive
GLS	AL391095.3	0.41227	1.01006e-17	postive
GLS	AC114763.1	0.545392	3.82497e-32	postive
MTF1	AC006008.1	0.418214	3.0666e-18	postive
GLS	AC006008.1	0.549369	1.11253e-32	postive
GLS	LINC01176	0.654023	8.13138e-50	postive
GLS	AL158825.2	0.727897	1.02334e-66	postive
LIAS	TTC28-AS1	0.466169	8.21487e-23	postive
LIPT1	TTC28-AS1	0.411058	1.28432e-17	postive
GLS	TTC28-AS1	0.5505	7.80489e-33	postive
GLS	AC116667.1	0.623321	4.13196e-44	postive
GLS	AC012213.3	0.749087	1.22727e-72	postive
MTF1	STARD4-AS1	0.438383	4.4845e-20	postive
GLS	STARD4-AS1	0.643782	7.69475e-48	postive
MTF1	AC026202.2	0.44551	9.40435e-21	postive
GLS	AC026202.2	0.449166	4.16082e-21	postive
GLS	AC245060.5	0.63335	6.65306e-46	postive
GLS	LINC00865	0.402957	6.237e-17	postive
MTF1	AC008906.1	0.505537	3.81923e-27	postive
GLS	AC008906.1	0.589408	1.67301e-38	postive
MTF1	AC012370.1	0.436651	6.51807e-20	postive
GLS	AC012370.1	0.62002	1.55666e-43	postive
MTF1	SND1-IT1	0.457426	6.35321e-22	postive
GLS	SND1-IT1	0.534185	1.13754e-30	postive
GLS	AC012676.3	0.619101	2.24586e-43	postive
GLS	MANCR	0.402492	6.82095e-17	postive
MTF1	AC018695.4	0.489433	2.64472e-25	postive
GLS	AC018695.4	0.582829	1.72152e-37	postive
MTF1	ATP1B3-AS1	0.414563	6.39527e-18	postive
GLS	ATP1B3-AS1	0.626754	1.02243e-44	postive
MTF1	AL031602.2	0.551045	6.57743e-33	postive
GLS	AC007406.4	0.619026	2.31366e-43	postive
GLS	AC025165.4	0.641965	1.69454e-47	postive
MTF1	KCNQ1OT1	0.467458	6.04492e-23	postive
GLS	KCNQ1OT1	0.563802	1.09226e-34	postive
GLS	AP001429.1	0.672965	1.10962e-53	postive
MTF1	AC112496.1	0.43925	3.71598e-20	postive
GLS	AC112496.1	0.612967	2.51454e-42	postive
GLS	AC006042.1	0.485168	7.82787e-25	postive
GLS	NCBP2-AS1	0.418698	2.78056e-18	postive
MTF1	AL121845.4	0.412439	9.76867e-18	postive
GLS	AL121845.4	0.512193	6.19856e-28	postive
GLS	AC092794.1	0.743448	5.26946e-71	postive
LIPT1	TMCC1-AS1	0.405247	4.00764e-17	postive
GLS	TMCC1-AS1	0.570245	1.28774e-35	postive
GLS	AC079804.3	0.675211	3.69463e-54	postive
GLS	LINC02352	0.63961	4.67488e-47	postive
MTF1	AC114737.1	0.466794	7.08078e-23	postive
GLS	AC114737.1	0.453315	1.62929e-21	postive
MTF1	AC108058.1	0.486958	4.97287e-25	postive
GLS	AC108058.1	0.486015	6.31715e-25	postive
LIPT1	AC109347.1	0.426693	5.37269e-19	postive
GLS	AC109347.1	0.711844	1.36637e-62	postive
GLS	AL031775.1	0.658086	1.2726e-50	postive
MTF1	LINC00641	0.522246	3.68287e-29	postive
GLS	LINC00641	0.555508	1.60009e-33	postive
MTF1	AC099343.2	0.487292	4.56765e-25	postive
GLS	AC099343.2	0.402255	7.13909e-17	postive
GLS	AC023494.1	0.736997	3.44734e-69	postive
MTF1	AP001363.1	0.4761	7.48152e-24	postive
GLS	ARHGEF38-IT1	0.518367	1.10693e-28	postive
MTF1	MIR29B2CHG	0.471507	2.28768e-23	postive
GLS	MIR29B2CHG	0.508378	1.76635e-27	postive
MTF1	AC007622.2	0.4853	7.56968e-25	postive
GLS	AC007622.2	0.577946	9.39118e-37	postive
GLS	AC074029.3	0.569228	1.8102e-35	postive
GLS	RNF32-AS1	0.681988	1.26164e-55	postive
MTF1	AC022400.4	0.472192	1.93865e-23	postive
GLS	AC022400.4	0.684881	2.90157e-56	postive
GLS	PCCA-AS1	0.503562	6.50092e-27	postive
GLS	AL121782.1	0.659272	7.36549e-51	postive
MTF1	AC011442.1	0.421324	1.62813e-18	postive
GLS	ZNF32-AS2	0.574921	2.6482e-36	postive
MTF1	AC011462.5	0.448875	4.44106e-21	postive
MTF1	AC009090.6	0.43637	6.92483e-20	postive
GLS	AC009090.6	0.648868	8.21117e-49	postive
GLS	AC012467.1	0.735386	9.60937e-69	postive
MTF1	AC018552.3	0.449125	4.19886e-21	postive
GLS	AC018552.3	0.448704	4.61508e-21	postive
GLS	ZNNT1	0.467135	6.52874e-23	postive
MTF1	LINC02100	0.44949	3.86909e-21	postive
GLS	GABPB1-IT1	0.639541	4.81565e-47	postive
GLS	AC074135.1	0.484568	9.1081e-25	postive
MTF1	KIF1C-AS1	0.443591	1.43754e-20	postive
GLS	RFX3-AS1	0.444456	1.18764e-20	postive
GLS	AC079414.3	0.450165	3.32355e-21	postive
GLS	AC022210.1	0.42441	8.63052e-19	postive
MTF1	BICRA-AS1	0.442784	1.71667e-20	postive
GLS	ADNP-AS1	0.75104	3.26219e-73	postive
GLS	AC002044.1	0.579791	4.9639e-37	postive
GLS	AL158196.1	0.541891	1.11893e-31	postive
MTF1	AC006435.2	0.414256	6.8013e-18	postive
LIAS	PSMA3-AS1	0.463281	1.62502e-22	postive
MTF1	PSMA3-AS1	0.417947	3.23737e-18	postive
GLS	PSMA3-AS1	0.635698	2.47488e-46	postive
MTF1	AC020612.3	0.438284	4.58187e-20	postive
GLS	AC020612.3	0.45589	9.0451e-22	postive
MTF1	AC005753.3	0.451195	2.63445e-21	postive
GLS	ARMC2-AS1	0.660178	4.84186e-51	postive
MTF1	AC005838.2	0.417629	3.45225e-18	postive
GLS	AC005838.2	0.476432	6.89471e-24	postive
GLS	AC092902.6	0.410474	1.44133e-17	postive
MTF1	AL157392.3	0.472166	1.95099e-23	postive
GLS	AL157392.3	0.651962	2.06036e-49	postive
GLS	AL442067.2	0.715867	1.34453e-63	postive
GLS	AL031275.1	0.496519	4.2128e-26	postive
GLS	AL022067.1	0.725109	5.59209e-66	postive
MTF1	AC004918.3	0.476616	6.59118e-24	postive
GLS	AC004918.3	0.69029	1.77437e-57	postive
MTF1	AC068790.3	0.423579	1.02448e-18	postive
GLS	AC068790.3	0.633373	6.58782e-46	postive
GLS	AC138207.4	0.647371	1.59352e-48	postive
MTF1	AC067852.3	0.457142	6.78298e-22	postive
MTF1	ATP1A1-AS1	0.434047	1.13917e-19	postive
GLS	ATP1A1-AS1	0.534766	9.57118e-31	postive
GLS	AL513550.1	0.476763	6.35691e-24	postive
GLS	MIR193BHG	0.473783	1.31768e-23	postive
GLS	AC016727.1	0.592905	4.74094e-39	postive
MTF1	AC068790.4	0.447151	6.53044e-21	postive
GLS	AC068790.4	0.457919	5.66926e-22	postive
LIAS	AC108449.2	0.425747	6.54237e-19	postive
MTF1	AC108449.2	0.465809	8.94717e-23	postive
GLS	AC108449.2	0.508262	1.82286e-27	postive
GLS	AC092953.2	0.709544	5.05346e-62	postive
GLS	AL031667.3	0.709906	4.11683e-62	postive
MTF1	AC100763.1	0.40909	1.893e-17	postive
GLS	AC100763.1	0.679225	5.05509e-55	postive
GLS	AC243773.2	0.666836	2.12192e-52	postive
GLS	AC027097.1	0.713029	6.92912e-63	postive
MTF1	NARF-IT1	0.513615	4.18191e-28	postive
GLS	NARF-IT1	0.466039	8.47165e-23	postive
MTF1	AC004847.1	0.407166	2.75921e-17	postive
GLS	AL365258.1	0.714974	2.25694e-63	postive
GLS	AL157392.4	0.726027	3.20443e-66	postive
GLS	AC090945.1	0.493563	9.11248e-26	postive
MTF1	MEG3	0.461469	2.48522e-22	postive
MTF1	AC118344.1	0.496078	4.72848e-26	postive
GLS	AC118344.1	0.425635	6.69592e-19	postive
GLS	AC093788.1	0.720118	1.1096e-64	postive
MTF1	AC018557.3	0.434495	1.03539e-19	postive
GLS	AC018557.3	0.616733	5.74289e-43	postive
MTF1	POC1B-AS1	0.400185	1.06066e-16	postive
GLS	POC1B-AS1	0.438062	4.80674e-20	postive
GLS	AC007639.1	0.581237	3.00275e-37	postive
GLS	AP005136.3	0.599843	3.708e-40	postive
GLS	AC099565.1	0.608946	1.19047e-41	postive
LIPT1	AL050341.2	0.505247	4.13051e-27	postive
LIAS	AC053527.2	0.419987	2.13927e-18	postive
GLS	AC053527.2	0.559953	3.83253e-34	postive
MTF1	NADK2-AS1	0.450969	2.77244e-21	postive
GLS	NADK2-AS1	0.590992	9.4657e-39	postive
MTF1	RSF1-IT2	0.433362	1.31837e-19	postive
GLS	RSF1-IT2	0.643224	9.81053e-48	postive
MTF1	AL034550.1	0.454815	1.15718e-21	postive
GLS	AL034550.1	0.471999	2.03132e-23	postive
MTF1	TMEM75	0.443989	1.31656e-20	postive
GLS	TMEM75	0.418934	2.6503e-18	postive
GLS	AC010618.2	0.553211	3.32059e-33	postive
GLS	DLEU1	0.76942	6.61026e-79	postive
LIAS	AL391684.1	0.404366	4.75273e-17	postive
GLS	AL391684.1	0.615441	9.55171e-43	postive
LIPT1	LINC02453	0.406494	3.14532e-17	postive
MTF1	PTPRJ-AS1	0.451812	2.29147e-21	postive
GLS	PTPRJ-AS1	0.442319	1.90147e-20	postive
GLS	AC026367.3	0.589495	1.62136e-38	postive
GLS	AL035448.1	0.647196	1.72119e-48	postive
GLS	AL445223.1	0.6373	1.25447e-46	postive
MTF1	AL158166.1	0.432005	1.75905e-19	postive
GLS	AC079684.1	0.618354	3.02286e-43	postive
MTF1	AL162724.1	0.469452	3.752e-23	postive
GLS	AC087501.4	0.558475	6.17887e-34	postive
MTF1	PCBP1-AS1	0.439686	3.37973e-20	postive
GLS	PCBP1-AS1	0.560679	3.02848e-34	postive
MTF1	AC007494.2	0.426541	5.5454e-19	postive
GLS	AC007494.2	0.601005	2.40545e-40	postive
GLS	DENND6A-AS1	0.678672	6.66107e-55	postive
GLS	AL008729.2	0.437128	5.8812e-20	postive
MTF1	AL731566.2	0.478179	4.48495e-24	postive
GLS	AL731566.2	0.614661	1.29699e-42	postive
MTF1	AL136988.2	0.425865	6.38392e-19	postive
GLS	AL136988.2	0.57436	3.20522e-36	postive
GLS	AC016394.1	0.683477	5.93328e-56	postive
MTF1	AC018410.1	0.475847	7.95982e-24	postive
GLS	AC018410.1	0.422015	1.41325e-18	postive
MTF1	AC004223.4	0.491416	1.58849e-25	postive
GLS	AC004223.4	0.518728	9.99812e-29	postive
GLS	AL355472.3	0.638894	6.35394e-47	postive
GLS	AC005014.2	0.413666	7.65052e-18	postive
MTF1	TRAF3IP2-AS1	0.402711	6.53965e-17	postive
GLS	TRAF3IP2-AS1	0.735629	8.23785e-69	postive
GLS	AL450384.2	0.413135	8.50573e-18	postive
GLS	AC025171.4	0.490762	1.87984e-25	postive
GLS	AC012186.2	0.410569	1.41457e-17	postive
MTF1	SAP30L-AS1	0.453184	1.67831e-21	postive
GLS	SAP30L-AS1	0.602154	1.56506e-40	postive
MTF1	AC044840.1	0.454655	1.2003e-21	postive
GLS	AC044840.1	0.60832	1.51324e-41	postive
GLS	AL133445.2	0.661842	2.2327e-51	postive
MTF1	AC078846.1	0.416322	4.49395e-18	postive
GLS	AC078846.1	0.519121	8.9491e-29	postive
MTF1	MALAT1	0.412524	9.60443e-18	postive
GLS	MALAT1	0.479583	3.1686e-24	postive
MTF1	NEAT1	0.449322	4.01753e-21	postive
GLS	NEAT1	0.543234	7.42379e-32	postive
MTF1	AC025370.2	0.412553	9.54901e-18	postive
GLS	SCARNA9	0.530147	3.74521e-30	postive
LIPT1	CASC9	0.439462	3.54803e-20	postive
GLS	GABPB1-AS1	0.516866	1.68821e-28	postive
MTF1	AC079336.2	0.439731	3.34643e-20	postive
GLS	AC079336.2	0.46685	6.98767e-23	postive
MTF1	AC023389.1	0.434713	9.88027e-20	postive
GLS	AC023389.1	0.598349	6.45387e-40	postive
MTF1	AC025287.3	0.509808	1.19484e-27	postive
GLS	AC025287.3	0.437136	5.87191e-20	postive
MTF1	AC036103.1	0.454025	1.38597e-21	postive
GLS	AC036103.1	0.567312	3.42784e-35	postive
GLS	USP46-DT	0.521531	4.51653e-29	postive
LIPT1	AC083799.1	0.446506	7.53911e-21	postive
GLS	AC083799.1	0.504707	4.77765e-27	postive
GLS	U52111.1	0.404092	5.0111e-17	postive
MTF1	AC100778.2	0.443054	1.61766e-20	postive
MTF1	AC016747.3	0.437637	5.27005e-20	postive
GLS	AC016747.3	0.548344	1.53161e-32	postive
GLS	LINC01004	0.518341	1.1151e-28	postive
GLS	AC004908.2	0.674008	6.66765e-54	postive
GLS	AC009812.1	0.59486	2.32639e-39	postive
LIAS	OIP5-AS1	0.411036	1.29003e-17	postive
MTF1	OIP5-AS1	0.462361	2.01666e-22	postive
GLS	OIP5-AS1	0.608222	1.57113e-41	postive
MTF1	AC012317.1	0.452499	1.96123e-21	postive
MTF1	AC137932.1	0.490305	2.11413e-25	postive
LIAS	AC091563.1	0.452601	1.91608e-21	postive
GLS	AC018809.1	0.494314	7.49506e-26	postive
GLS	AC073896.3	0.464287	1.28227e-22	postive
GLS	AL157402.2	0.703467	1.50637e-60	postive
MTF1	UBE2R2-AS1	0.47698	6.02736e-24	postive
GLS	UBE2R2-AS1	0.460256	3.29795e-22	postive
MTF1	AC087276.1	0.426661	5.40898e-19	postive
GLS	AC087276.1	0.703771	1.27314e-60	postive
GLS	AC016821.1	0.557931	7.36221e-34	postive
MTF1	AC020913.3	0.475369	8.94805e-24	postive
GLS	AC020913.3	0.411981	1.06974e-17	postive
GLS	AC130650.2	0.696332	7.272e-59	postive
GLS	AC073569.3	0.702375	2.74659e-60	postive
MTF1	AC011815.1	0.425319	7.14962e-19	postive
GLS	AC011815.1	0.518913	9.49128e-29	postive
MTF1	HEIH	-0.407123	2.78222e-17	negative
LIPT1	AC097448.1	0.407259	2.70923e-17	postive
GLS	AC097448.1	0.69776	3.37663e-59	postive
MTF1	AC090948.2	0.52997	3.94465e-30	postive
GLS	AC090948.2	0.528793	5.56593e-30	postive
GLS	AC022306.2	0.727777	1.1012e-66	postive
GLS	AC005618.1	0.400318	1.03413e-16	postive
GLS	AC011477.2	0.638717	6.85398e-47	postive
GLS	LINC01909	0.475933	7.79283e-24	postive
MTF1	AC092757.2	0.426285	5.84927e-19	postive
GLS	AC092757.2	0.545257	3.98643e-32	postive
GLS	AL021408.1	0.426599	5.47935e-19	postive
MTF1	AL591002.1	0.452494	1.9634e-21	postive
GLS	AL591002.1	0.541494	1.26262e-31	postive
MTF1	CKMT2-AS1	0.402195	7.22177e-17	postive
GLS	CKMT2-AS1	0.544778	4.62116e-32	postive
MTF1	AL450998.2	0.504118	5.59935e-27	postive
GLS	AL450998.2	0.421315	1.63106e-18	postive
MTF1	AC103810.2	0.400499	9.99011e-17	postive
GLS	AC103810.2	0.622993	4.71749e-44	postive
MTF1	AL035693.1	0.446614	7.36024e-21	postive
GLS	AL035693.1	0.407394	2.63858e-17	postive
GLS	AC002550.2	0.51565	2.37296e-28	postive
MTF1	AC005096.1	0.439549	3.48166e-20	postive
GLS	AC005096.1	0.57191	7.35285e-36	postive
MTF1	MCM3AP-AS1	0.462976	1.74593e-22	postive
GLS	MCM3AP-AS1	0.651018	3.14689e-49	postive
GLS	TPT1-AS1	0.63838	7.91649e-47	postive
GLS	AL031778.1	0.626681	1.05348e-44	postive
MTF1	AP000692.1	0.412561	9.53307e-18	postive
GLS	AP000692.1	0.400173	1.06316e-16	postive
GLS	OPA1-AS1	0.735485	9.02603e-69	postive
MTF1	AL158166.2	0.475622	8.40992e-24	postive
GLS	AL158166.2	0.553811	2.74552e-33	postive
GLS	AL132656.2	0.70531	5.42825e-61	postive
MTF1	AL162724.2	0.461056	2.7366e-22	postive
GLS	AL162724.2	0.452601	1.91619e-21	postive
GLS	AC015914.1	0.580686	3.63822e-37	postive
MTF1	AC010530.1	0.419939	2.16057e-18	postive
GLS	AC010530.1	0.481609	1.91378e-24	postive
GLS	AC046134.2	0.628514	4.96368e-45	postive
GLS	ALMS1-IT1	0.640394	3.33824e-47	postive
GLS	RALY-AS1	0.407748	2.46257e-17	postive
MTF1	AC008764.2	0.465706	9.16777e-23	postive
MTF1	AC145423.2	0.436893	6.18721e-20	postive
GLS	AC004000.1	0.521485	4.57584e-29	postive
GLS	AC022272.1	0.694668	1.76648e-58	postive
GLS	AP001160.4	0.617726	3.87798e-43	postive
MTF1	AL390066.1	0.404118	4.98664e-17	postive
MTF1	AC011247.1	0.427419	4.6178e-19	postive
GLS	AC011247.1	0.49008	2.23999e-25	postive
MTF1	AC093388.1	0.412392	9.8602e-18	postive
GLS	AC093388.1	0.623592	3.70244e-44	postive
LIAS	THAP9-AS1	0.449419	3.93057e-21	postive
GLS	THAP9-AS1	0.405066	4.15048e-17	postive
GLS	AC093799.1	0.538969	2.71497e-31	postive
MTF1	AC016394.2	0.462658	1.881e-22	postive
GLS	AC007566.1	0.708868	7.40318e-62	postive
MTF1	AL731571.1	0.49359	9.04773e-26	postive
GLS	EP300-AS1	0.457472	6.28659e-22	postive
MTF1	AL603832.1	0.408387	2.17304e-17	postive
GLS	AL356299.2	0.516757	1.74066e-28	postive
GLS	AP000240.1	0.750698	4.11853e-73	postive
GLS	PLS1-AS1	0.722775	2.28015e-65	postive
MTF1	AC022137.3	0.423121	1.12585e-18	postive
GLS	AC022137.3	0.526425	1.10767e-29	postive
GLS	AL450384.1	0.710041	3.81374e-62	postive
MTF1	AC134349.1	0.426385	5.72939e-19	postive
GLS	AC134349.1	0.404183	4.92372e-17	postive
GLS	TSPOAP1-AS1	0.608752	1.2821e-41	postive
MTF1	AC007496.1	0.419893	2.18082e-18	postive
GLS	AC007496.1	0.56896	1.97993e-35	postive
LIAS	BET1-AS1	0.427782	4.28095e-19	postive
GLS	BET1-AS1	0.50804	1.93642e-27	postive
MTF1	AL158212.3	0.493533	9.18228e-26	postive
GLS	AL158212.3	0.556033	1.35302e-33	postive
GLS	AC090517.2	0.733353	3.46511e-68	postive
MTF1	AL049840.2	0.534452	1.05096e-30	postive
GLS	AL049840.2	0.469314	3.87846e-23	postive
LIAS	AC073073.2	0.423175	1.11341e-18	postive
GLS	AC073073.2	0.617766	3.81618e-43	postive
LIPT1	AC007066.2	0.446915	6.88284e-21	postive
GLS	AC007066.2	0.568477	2.32566e-35	postive
MTF1	AC109460.2	0.498105	2.77575e-26	postive
GLS	AC109460.2	0.430987	2.18222e-19	postive
LIPT1	AL035661.1	0.425305	7.17035e-19	postive
MTF1	IDI2-AS1	0.487976	3.83735e-25	postive
GLS	IDI2-AS1	0.41821	3.06956e-18	postive
GLS	AC068888.1	0.429581	2.93561e-19	postive
GLS	AC073957.3	0.43994	3.19765e-20	postive
GLS	LINC01184	0.538244	3.37829e-31	postive
GLS	AC004908.1	0.465177	1.03916e-22	postive
GLS	AP000813.1	0.737585	2.36681e-69	postive
LIAS	CASC2	0.460441	3.15832e-22	postive
GLS	CASC2	0.560986	2.74091e-34	postive
GLS	ACAP2-IT1	0.73888	1.03062e-69	postive
LIAS	AL356019.2	0.407286	2.69498e-17	postive
GLS	AL356019.2	0.575768	1.98278e-36	postive
GLS	LINC01012	0.48257	1.50463e-24	postive
GLS	AC004765.1	0.724956	6.13279e-66	postive
GLS	AL033527.3	0.512342	5.9482e-28	postive
GLS	HECW2-AS1	0.501076	1.26337e-26	postive
MTF1	AC005154.4	0.433479	1.28591e-19	postive
GLS	AC005154.4	0.633509	6.2228e-46	postive
MTF1	AC011939.2	0.434075	1.13237e-19	postive
GLS	AC011939.2	0.641422	2.14248e-47	postive
GLS	AFDN-DT	0.42886	3.41514e-19	postive
GLS	LINC02754	0.490894	1.81699e-25	postive
GLS	AC018809.2	0.484621	8.98729e-25	postive
MTF1	AC005522.1	0.40484	4.33648e-17	postive
GLS	AC005522.1	0.437954	4.92078e-20	postive
MTF1	Z97989.1	0.401237	8.67549e-17	postive
GLS	Z97989.1	0.623505	3.83652e-44	postive
LIAS	AL591848.3	0.419464	2.3796e-18	postive
MTF1	AL591848.3	0.40203	7.45353e-17	postive
GLS	AL591848.3	0.561025	2.70618e-34	postive
GLS	AC008280.2	0.462293	2.04941e-22	postive
LIPT1	AC011477.1	0.406392	3.20817e-17	postive
GLS	AC011477.1	0.796407	2.67453e-88	postive
GLS	LINC01560	0.538417	3.20643e-31	postive
GLS	ZNF433-AS1	0.616815	5.56022e-43	postive
GLS	AC083900.1	0.514272	3.48461e-28	postive
GLS	AL391839.1	0.649063	7.52947e-49	postive
MTF1	XPC-AS1	0.550964	6.74696e-33	postive
GLS	XPC-AS1	0.459832	3.63973e-22	postive
MTF1	AL603756.1	0.463377	1.58862e-22	postive
GLS	AL603756.1	0.461748	2.32834e-22	postive
MTF1	AC132192.1	0.439579	3.45925e-20	postive
GLS	AC132192.1	0.56638	4.66991e-35	postive
MTF1	AL360091.1	0.400268	1.04408e-16	postive
GLS	AL360091.1	0.665227	4.55269e-52	postive
GLS	AC083843.2	0.69113	1.14357e-57	postive
MTF1	AC090948.1	0.445059	1.03934e-20	postive
GLS	AC090948.1	0.622115	6.72182e-44	postive
LIPT1	AC244033.2	0.411089	1.27651e-17	postive
GLS	AC244033.2	0.439974	3.17424e-20	postive
GLS	AC004884.2	0.700954	5.98003e-60	postive
GLS	AC020978.3	0.60602	3.6394e-41	postive
MTF1	AP000919.2	0.400951	9.16487e-17	postive
GLS	AL607028.1	0.584645	9.09341e-38	postive
GLS	AC068792.1	0.653864	8.73659e-50	postive
GLS	AC024560.4	0.513111	4.8095e-28	postive
GLS	AL583856.2	0.501025	1.28062e-26	postive
GLS	MBNL1-AS1	0.55127	6.12925e-33	postive
MTF1	AC012568.1	0.453812	1.45501e-21	postive
GLS	AC012568.1	0.419167	2.52764e-18	postive
GLS	AC092279.1	0.663417	1.06823e-51	postive
MTF1	AC131182.1	0.436263	7.08537e-20	postive
GLS	AC131182.1	0.600685	2.7106e-40	postive
MTF1	AL450263.1	0.512561	5.59952e-28	postive
GLS	AL450263.1	0.422757	1.21351e-18	postive
MTF1	AC087286.1	0.430446	2.44632e-19	postive
GLS	AC087286.1	0.589353	1.70615e-38	postive
MTF1	AL731567.1	0.41299	8.75444e-18	postive
GLS	AL020997.3	0.712774	8.02452e-63	postive
MTF1	AL021707.8	0.459014	4.40084e-22	postive
MTF1	AC027373.1	0.416004	4.79059e-18	postive
GLS	AC027373.1	0.477997	4.69078e-24	postive
MTF1	WAKMAR2	0.488434	3.41455e-25	postive
GLS	WAKMAR2	0.603799	8.43453e-41	postive
GLS	GRTP1-AS1	0.511522	7.45973e-28	postive
MTF1	AP001469.1	0.437677	5.22392e-20	postive
GLS	AP001469.1	0.443933	1.33304e-20	postive
GLS	Z84485.1	0.494355	7.41538e-26	postive
MTF1	AC009686.1	0.403454	5.66794e-17	postive
GLS	MCCC1-AS1	0.551896	5.03249e-33	postive
LIAS	AC021851.1	0.46897	4.21208e-23	postive
GLS	AC021851.1	0.685562	2.04857e-56	postive
MTF1	UBE2Q1-AS1	0.402784	6.44908e-17	postive
GLS	UBE2Q1-AS1	0.516532	1.85432e-28	postive
MTF1	AC010320.3	0.473832	1.30182e-23	postive
GLS	AC010320.3	0.453067	1.72364e-21	postive
MTF1	SNHG7	-0.401996	7.50172e-17	negative
MTF1	AC113143.1	0.423184	1.11146e-18	postive
GLS	AC113143.1	0.589258	1.76501e-38	postive
MTF1	AL731563.3	0.409125	1.87992e-17	postive
GLS	AL731563.3	0.656205	3.01423e-50	postive
GLS	AL807757.1	0.65469	6.00787e-50	postive
MTF1	AC012150.2	0.448363	4.98074e-21	postive
GLS	AC012150.2	0.5789	6.75575e-37	postive
GLS	AL592295.6	0.610791	5.84738e-42	postive
MTF1	Z94721.3	0.437994	4.87827e-20	postive
GLS	Z94721.3	0.614411	1.4304e-42	postive
MTF1	AC100830.2	0.464547	1.20589e-22	postive
GLS	AC100830.2	0.638062	9.06743e-47	postive
GLS	LINC01806	0.531842	2.27576e-30	postive
MTF1	HOXB-AS2	0.452688	1.87895e-21	postive
GLS	MICB-DT	0.457686	5.98292e-22	postive
GLS	AC108727.1	0.53268	1.77692e-30	postive
MTF1	AC005104.1	0.422293	1.33503e-18	postive
GLS	AC005104.1	0.600256	3.17976e-40	postive
GLS	AC018845.3	0.425822	6.44013e-19	postive
GLS	AC024560.3	0.490837	1.84388e-25	postive
LIPT1	AL353708.3	0.41653	4.30944e-18	postive
GLS	AL353708.3	0.6036	9.089e-41	postive
MTF1	AC092756.1	0.408066	2.31402e-17	postive
MTF1	AC114760.2	0.410265	1.50195e-17	postive
GLS	AC114760.2	0.653815	8.93348e-50	postive
GLS	KIF26B-AS1	0.478129	4.54081e-24	postive
GLS	TMEM9B-AS1	0.606908	2.59524e-41	postive
MTF1	AC211433.1	0.418871	2.68434e-18	postive
GLS	AC211433.1	0.602085	1.60617e-40	postive
MTF1	PAXBP1-AS1	0.421956	1.43061e-18	postive
GLS	PAXBP1-AS1	0.685781	1.83101e-56	postive
FDX1	AP001372.2	0.412061	1.05298e-17	postive
LIPT1	AP001372.2	0.441541	2.25457e-20	postive
GLS	AC087588.1	0.572895	5.27055e-36	postive
MTF1	AL031985.3	0.451295	2.57588e-21	postive
GLS	AL031985.3	0.449842	3.57461e-21	postive
GLS	AL136169.1	0.631953	1.19323e-45	postive
MTF1	AC023509.6	0.42711	4.9259e-19	postive
GLS	AC023509.6	0.62463	2.43097e-44	postive
GLS	AC019330.1	0.602548	1.35027e-40	postive
MTF1	AC087284.1	0.44506	1.03917e-20	postive
GLS	AC087284.1	0.636533	1.73724e-46	postive
GLS	AC232271.1	0.41674	4.13098e-18	postive
MTF1	AC009163.4	0.447348	6.24996e-21	postive
GLS	AC009163.4	0.569436	1.68826e-35	postive
MTF1	AC087277.2	0.405235	4.01659e-17	postive
GLS	AC087277.2	0.507731	2.10639e-27	postive
GLS	AP003392.4	0.493891	8.36851e-26	postive
MTF1	AC131568.1	0.444564	1.15978e-20	postive
GLS	AC131568.1	0.658188	1.21395e-50	postive
GLS	EIF1AX-AS1	0.622925	4.84949e-44	postive
MTF1	AC012557.1	0.438342	4.52413e-20	postive
GLS	AC012557.1	0.677186	1.39393e-54	postive
GLS	AC128687.3	0.539676	2.19267e-31	postive
MTF1	TMEM161B-AS1	0.405192	4.0503e-17	postive
GLS	TMEM161B-AS1	0.695374	1.21291e-58	postive
LIAS	AC005332.3	0.424676	8.16786e-19	postive
GLS	AC005332.3	0.599015	5.04302e-40	postive
LIAS	AL132780.1	0.424902	7.79484e-19	postive
MTF1	AL132780.1	0.519491	8.06027e-29	postive
GLS	AL132780.1	0.494868	6.48778e-26	postive
MTF1	AC007881.4	0.446996	6.75996e-21	postive
GLS	AC007881.4	0.631832	1.25495e-45	postive
GLS	AL008721.2	0.452929	1.77879e-21	postive
GLS	AC107214.2	0.414988	5.87378e-18	postive
GLS	AC090739.1	0.660685	3.82738e-51	postive
GLS	AC006059.1	0.712834	7.75304e-63	postive
GLS	AL021578.1	0.535045	8.80884e-31	postive
MTF1	AL049840.6	0.447994	5.40956e-21	postive
GLS	AL049840.6	0.64667	2.17048e-48	postive
MTF1	ARHGAP26-IT1	0.46435	1.26332e-22	postive
GLS	ARHGAP26-IT1	0.4633	1.61769e-22	postive
GLS	SNHG26	0.402103	7.35023e-17	postive
MTF1	MAP3K5-AS1	0.437442	5.49623e-20	postive
GLS	AC036108.3	0.628461	5.07447e-45	postive
GLS	AP002449.1	0.590716	1.04587e-38	postive
MTF1	AC073367.1	0.443447	1.48377e-20	postive
GLS	AC073367.1	0.60116	2.27039e-40	postive
MTF1	AL137782.1	0.443512	1.46274e-20	postive
GLS	AL137782.1	0.431098	2.13158e-19	postive
GLS	AC007497.1	0.538975	2.71043e-31	postive
LIAS	AC095057.3	0.442448	1.84838e-20	postive
GLS	AL121895.1	0.622049	6.90252e-44	postive
MTF1	SPATA13-AS1	0.431167	2.10069e-19	postive
GLS	SPATA13-AS1	0.575539	2.14478e-36	postive
GLS	RUSC1-AS1	0.459527	3.90703e-22	postive
GLS	AL353804.2	0.717037	6.79956e-64	postive
GLS	HCG27	0.414683	6.24454e-18	postive
MTF1	AC012313.5	0.524685	1.83043e-29	postive
GLS	AC012313.5	0.403938	5.16274e-17	postive
MTF1	AP005131.2	0.451899	2.24672e-21	postive
GLS	AP005131.2	0.654456	6.68238e-50	postive
GLS	AC126118.1	0.602776	1.23923e-40	postive
MTF1	AC099811.1	0.407507	2.58141e-17	postive
GLS	AC099811.1	0.654228	7.40939e-50	postive
GLS	AC245884.8	0.421717	1.50241e-18	postive
MTF1	ADAMTSL4-AS2	0.445006	1.05159e-20	postive
MTF1	AL162727.2	0.449713	3.67936e-21	postive
MTF1	AC009041.3	0.499945	1.70645e-26	postive
MTF1	MADD-AS1	0.469652	3.57636e-23	postive
MTF1	NDUFV2-AS1	0.404362	4.75694e-17	postive
GLS	NDUFV2-AS1	0.449895	3.53176e-21	postive
GLS	AC131159.1	0.660175	4.8489e-51	postive
GLS	AC027271.1	0.679766	3.85651e-55	postive
MTF1	AC234775.2	0.402471	6.84786e-17	postive
GLS	AC234775.2	0.6599	5.50675e-51	postive
GLS	Z83843.1	0.707353	1.73525e-61	postive
MTF1	RERE-AS1	0.447424	6.14462e-21	postive
GLS	RERE-AS1	0.583882	1.18976e-37	postive
MTF1	AC146507.3	0.408233	2.23952e-17	postive
GLS	AC146507.3	0.682806	8.33931e-56	postive
MTF1	Z98884.2	0.473787	1.31639e-23	postive
GLS	Z98884.2	0.569112	1.88191e-35	postive
LIPT1	RBM26-AS1	0.415602	5.19341e-18	postive
GLS	RBM26-AS1	0.642923	1.11826e-47	postive
MTF1	AC087286.2	0.463213	1.65104e-22	postive
GLS	AC087286.2	0.625572	1.65734e-44	postive
GLS	AC084117.1	0.542064	1.06152e-31	postive
MTF1	AC022463.1	0.41234	9.96096e-18	postive
MTF1	AL359922.2	0.457042	6.94037e-22	postive
GLS	AL359922.2	0.605266	4.84374e-41	postive
GLS	AL031651.2	0.651782	2.23366e-49	postive
GLS	AC008781.2	0.407181	2.75097e-17	postive
GLS	AL359880.1	0.685717	1.89198e-56	postive
GLS	AL159169.2	0.60154	1.96959e-40	postive
MTF1	LINC00205	0.466952	6.81997e-23	postive
MTF1	GAS5-AS1	0.40352	5.59678e-17	postive
GLS	GAS5-AS1	0.675046	4.00783e-54	postive
MTF1	AC073655.2	0.474483	1.11087e-23	postive
MTF1	AC073333.1	0.467479	6.01446e-23	postive
GLS	AC073333.1	0.616093	7.3908e-43	postive
MTF1	AC141002.1	0.401899	7.64234e-17	postive
GLS	AC010201.2	0.559372	4.62499e-34	postive
GLS	AL513534.2	0.654541	6.42984e-50	postive
GLS	AL132657.1	0.468088	5.20086e-23	postive
GLS	CD200R1L-AS1	0.543794	6.25301e-32	postive
GLS	AOAH-IT1	0.638086	8.9748e-47	postive
GLS	AC005920.2	0.686521	1.25183e-56	postive
LIAS	AC100814.1	0.516214	2.027e-28	postive
LIPT1	AC100814.1	0.425329	7.13484e-19	postive
GLS	AC100814.1	0.512954	5.02203e-28	postive
MTF1	AP001469.2	0.452035	2.17878e-21	postive
GLS	AC025175.1	0.636506	1.7575e-46	postive
MTF1	AC009088.1	0.408819	1.99633e-17	postive
LIAS	AC021148.2	0.414022	7.12663e-18	postive
GLS	AC037459.4	0.508703	1.61611e-27	postive
GLS	RNF139-AS1	0.669989	4.69009e-53	postive
GLS	AC007383.1	0.507731	2.10663e-27	postive
MTF1	COX10-AS1	0.418115	3.12914e-18	postive
GLS	COX10-AS1	0.70665	2.57189e-61	postive
MTF1	AC108102.1	0.453529	1.55182e-21	postive
GLS	AC108102.1	0.540728	1.59402e-31	postive
GLS	NFIA-AS1	0.620681	1.19506e-43	postive
MTF1	AL807757.2	0.405437	3.86226e-17	postive
GLS	AL807757.2	0.588403	2.3965e-38	postive
GLS	AL109984.1	0.706007	3.6842e-61	postive
GLS	AC005479.2	0.546666	2.57973e-32	postive
LIPT1	MIR4453HG	0.416786	4.09305e-18	postive
GLS	MIR4453HG	0.607481	2.08569e-41	postive
MTF1	AC104564.1	0.463615	1.50229e-22	postive
GLS	AC104564.1	0.485518	7.1643e-25	postive
GLS	AL157786.1	0.707188	1.90423e-61	postive
GLS	MKLN1-AS	0.444699	1.12544e-20	postive
MTF1	AC008982.2	0.518793	9.81726e-29	postive
MTF1	AL078581.4	0.473036	1.57988e-23	postive
GLS	AL078581.4	0.452346	2.03059e-21	postive
MTF1	AL133243.3	0.423159	1.11717e-18	postive
GLS	AL133243.3	0.709296	5.81491e-62	postive
MTF1	AC007663.4	0.448926	4.39128e-21	postive
GLS	AC007663.4	0.456712	7.48809e-22	postive
GLS	AL360219.1	0.622732	5.24167e-44	postive
MTF1	AP002993.1	0.441525	2.26266e-20	postive
GLS	AP002993.1	0.511306	7.91636e-28	postive
MTF1	KDM4A-AS1	0.451741	2.32861e-21	postive
GLS	KDM4A-AS1	0.537404	4.34931e-31	postive
GLS	LNCSRLR	0.651018	3.14681e-49	postive
MTF1	AL592301.1	0.407785	2.44466e-17	postive
GLS	AC018797.3	0.684625	3.30736e-56	postive
GLS	AC084036.1	0.492982	1.05942e-25	postive
GLS	AC103591.3	0.637294	1.25769e-46	postive
GLS	HMGN3-AS1	0.616759	5.68297e-43	postive
GLS	MAST4-AS1	0.421295	1.63785e-18	postive
GLS	AC083870.1	0.711734	1.45535e-62	postive
MTF1	AL158212.5	0.495948	4.89248e-26	postive
GLS	AL158212.5	0.400316	1.0346e-16	postive
LIAS	SEMA5A-AS1	0.411451	1.1882e-17	postive
GLS	SEMA5A-AS1	0.49318	1.00643e-25	postive
LIPT1	SUGT1-DT	0.41385	7.37552e-18	postive
GLS	SUGT1-DT	0.515006	2.84002e-28	postive
GLS	AC104365.1	0.431911	1.79462e-19	postive
GLS	AL354993.2	0.67709	1.46194e-54	postive
MTF1	MIAT	0.469965	3.31775e-23	postive
GLS	AL512643.1	0.474115	1.21535e-23	postive
MTF1	MIATNB	0.461915	2.23866e-22	postive
GLS	MIATNB	0.573767	3.92169e-36	postive
GLS	AC103591.4	0.686811	1.07847e-56	postive
GLS	LINC00513	0.437572	5.34366e-20	postive
MTF1	AC092802.2	0.44334	1.51911e-20	postive
GLS	AC092802.2	0.677631	1.11815e-54	postive
MTF1	AC107214.1	0.412346	9.94968e-18	postive
GLS	AC107214.1	0.468526	4.68458e-23	postive
GLS	JPX	0.673754	7.54838e-54	postive
GLS	HOXA-AS3	0.438439	4.43029e-20	postive
GLS	AL359715.3	0.676675	1.79493e-54	postive
LIAS	STX18-AS1	0.501707	1.06801e-26	postive
MTF1	STX18-AS1	0.42359	1.02216e-18	postive
GLS	STX18-AS1	0.596818	1.13515e-39	postive
GLS	AP001619.1	0.471163	2.48607e-23	postive
MTF1	AC011825.2	0.42076	1.82732e-18	postive
GLS	AC011825.2	0.710606	2.76733e-62	postive
GLS	BX842570.1	0.511662	7.17726e-28	postive
GLS	AL512652.1	0.631047	1.74009e-45	postive
GLS	ANKRD10-IT1	0.762512	1.04899e-76	postive
LIPT1	MAP3K2-DT	0.421896	1.44832e-18	postive
MTF1	YEATS2-AS1	0.492009	1.3628e-25	postive
GLS	YEATS2-AS1	0.520548	5.97297e-29	postive
MTF1	AL353804.1	0.429248	3.1484e-19	postive
GLS	AL353804.1	0.594744	2.42707e-39	postive
GLS	AP001330.4	0.523852	2.32565e-29	postive
GLS	AL121895.2	0.480023	2.84096e-24	postive
GLS	AC007483.1	0.704394	9.02576e-61	postive
MTF1	AC010761.3	0.414874	6.00976e-18	postive
GLS	AC010761.3	0.669066	7.31187e-53	postive
MTF1	ARHGEF2-AS1	0.429362	3.07354e-19	postive
