# Supplementary material for: A cuproptosis-related lncRNA signature to predict prognosis and immune microenvironment of colon adenocarcinoma
Source: Sci Rep. 2023 Apr 18;13:6284. doi: 10.1038/s41598-023-33557-6 (PMC10113217; doi:10.1038/s41598-023-33557-6)
Supplement: Supplementary file 2 — Supplementary Table S2. [file 41598_2023_33557_MOESM2_ESM.xlsx]

## Sheet: Consensus clustering
Table S2 Consensus clustering analysis for COAD samples
COAD sample	cluster
TCGA-A6-5664	1
TCGA-D5-6530	1
TCGA-AA-3818	1
TCGA-AA-3660	1
TCGA-DM-A28G	1
TCGA-G4-6307	1
TCGA-AA-3522	1
TCGA-AA-3530	2
TCGA-AA-3511	1
TCGA-AA-3842	1
TCGA-AA-3561	1
TCGA-D5-5538	1
TCGA-CA-5255	1
TCGA-AA-3858	1
TCGA-A6-2676	1
TCGA-AA-A02K	2
TCGA-NH-A5IV	2
TCGA-A6-2680	1
TCGA-T9-A92H	1
TCGA-AY-A8YK	1
TCGA-CM-5341	1
TCGA-F4-6807	1
TCGA-AZ-4616	1
TCGA-AY-A71X	2
TCGA-AD-6964	2
TCGA-A6-6652	1
TCGA-F4-6703	1
TCGA-AD-6965	2
TCGA-AZ-4315	1
TCGA-AA-3712	1
TCGA-AA-3510	1
TCGA-AA-A00D	1
TCGA-AA-3971	1
TCGA-AA-A02O	1
TCGA-AD-A5EJ	1
TCGA-G4-6627	1
TCGA-AA-3861	1
TCGA-AZ-6603	1
TCGA-CA-6716	1
TCGA-CM-6676	1
TCGA-AA-A029	1
TCGA-AA-A01C	2
TCGA-CM-6680	1
TCGA-D5-6529	1
TCGA-A6-2678	1
TCGA-AZ-6599	2
TCGA-F4-6809	2
TCGA-5M-AAT6	1
TCGA-3L-AA1B	2
TCGA-A6-6653	1
TCGA-AA-3560	1
TCGA-CM-5344	1
TCGA-DM-A28A	2
TCGA-DM-A0XF	1
TCGA-AA-3526	1
TCGA-AA-3819	1
TCGA-A6-6648	1
TCGA-CA-5256	1
TCGA-QG-A5YX	1
TCGA-AA-3860	1
TCGA-AA-3675	1
TCGA-AA-3544	1
TCGA-F4-6570	1
TCGA-G4-6588	1
TCGA-D5-6920	1
TCGA-AA-3866	1
TCGA-AA-3833	1
TCGA-A6-6654	1
TCGA-AA-3850	1
TCGA-AD-6889	1
TCGA-AA-3975	1
TCGA-AA-3529	1
TCGA-AA-3972	1
TCGA-A6-6782	1
TCGA-AA-A022	1
TCGA-CM-5860	1
TCGA-AA-3524	1
TCGA-G4-6310	1
TCGA-AA-3867	1
TCGA-A6-6649	1
TCGA-DM-A1D8	2
TCGA-A6-6138	1
TCGA-CM-6170	1
TCGA-AA-A01X	1
TCGA-A6-2681	1
TCGA-AA-3693	1
TCGA-AD-6890	1
TCGA-AA-3984	1
TCGA-CM-5349	1
TCGA-AA-3532	1
TCGA-AA-3848	1
TCGA-G4-6314	1
TCGA-AA-A00U	1
TCGA-AA-3549	1
TCGA-A6-6140	1
TCGA-CM-6169	1
TCGA-DM-A28H	2
TCGA-CM-6164	1
TCGA-AA-A00Q	1
TCGA-CA-6718	1
TCGA-AD-6901	2
TCGA-G4-6306	1
TCGA-G4-6311	1
TCGA-CM-6674	1
TCGA-AA-3872	1
TCGA-AA-3655	1
TCGA-A6-5665	2
TCGA-AA-A01S	1
TCGA-CM-4751	1
TCGA-AA-A03J	1
TCGA-CM-5862	1
TCGA-QL-A97D	1
TCGA-AA-3812	1
TCGA-AZ-4323	2
TCGA-G4-6317	1
TCGA-QG-A5YW	1
TCGA-A6-6137	1
TCGA-G4-6304	1
TCGA-A6-3810	2
TCGA-CM-4752	1
TCGA-AA-3815	1
TCGA-A6-3807	1
TCGA-D5-6537	1
TCGA-D5-6926	1
TCGA-CK-4947	1
TCGA-G4-6626	1
TCGA-CM-5868	1
TCGA-AA-3986	1
TCGA-AA-3973	1
TCGA-AA-3673	1
TCGA-CM-6675	2
TCGA-AA-3538	1
TCGA-AZ-4614	1
TCGA-D5-6923	1
TCGA-A6-2672	2
TCGA-G4-6299	1
TCGA-D5-6932	1
TCGA-SS-A7HO	2
TCGA-AA-3527	1
TCGA-G4-6625	2
TCGA-AA-3542	1
TCGA-A6-4107	1
TCGA-AA-3845	1
TCGA-AA-3980	1
TCGA-AA-3955	1
TCGA-A6-A567	2
TCGA-A6-2686	1
TCGA-CM-6171	1
TCGA-CA-6715	1
TCGA-AA-3679	1
TCGA-AA-3856	1
TCGA-AA-3496	2
TCGA-AA-A004	1
TCGA-CK-5915	1
TCGA-CA-5254	1
TCGA-AZ-6608	1
TCGA-A6-5666	1
TCGA-A6-3808	1
TCGA-AU-6004	1
TCGA-AA-3514	1
TCGA-AA-3710	1
TCGA-A6-5659	2
TCGA-AZ-4615	1
TCGA-AA-A00Z	2
TCGA-A6-5660	1
TCGA-D5-6536	1
TCGA-DM-A28M	1
TCGA-AA-A02W	2
TCGA-AZ-6600	1
TCGA-AA-3970	1
TCGA-A6-5661	1
TCGA-AA-3663	1
TCGA-A6-2684	2
TCGA-AA-3492	1
TCGA-AA-3562	1
TCGA-G4-6294	2
TCGA-AA-3846	1
TCGA-F4-6855	1
TCGA-AA-3662	2
TCGA-AA-A01T	1
TCGA-QG-A5Z2	2
TCGA-AU-3779	1
TCGA-CM-6166	1
TCGA-CM-6168	1
TCGA-AA-3667	1
TCGA-AA-3664	2
TCGA-AA-3666	1
TCGA-AA-3930	2
TCGA-AZ-4308	1
TCGA-AA-3506	1
TCGA-NH-A8F8	2
TCGA-AA-3855	1
TCGA-AZ-6606	1
TCGA-G4-6315	1
TCGA-G4-6309	1
TCGA-AA-3956	1
TCGA-QG-A5YV	2
TCGA-CK-5913	1
TCGA-G4-6320	1
TCGA-AA-A02J	1
TCGA-F4-6854	1
TCGA-AA-A00O	2
TCGA-DM-A28F	1
TCGA-AA-3862	1
TCGA-AA-A010	1
TCGA-A6-2675	1
TCGA-AA-3519	1
TCGA-D5-6922	1
TCGA-G4-6323	1
TCGA-AA-A01V	1
TCGA-AA-A00K	1
TCGA-A6-6651	1
TCGA-A6-2679	1
TCGA-AA-A00A	1
TCGA-5M-AAT4	1
TCGA-AA-A00E	1
TCGA-AA-A01F	1
TCGA-AA-A01P	1
TCGA-AD-6888	1
TCGA-AY-5543	1
TCGA-AA-3495	1
TCGA-AA-3851	1
TCGA-DM-A1D0	1
TCGA-AZ-4313	1
TCGA-G4-6303	1
TCGA-AA-3552	1
TCGA-AM-5820	1
TCGA-G4-6293	1
TCGA-D5-6898	1
TCGA-A6-5667	1
TCGA-F4-6461	1
TCGA-F4-6460	2
TCGA-G4-6628	1
TCGA-AA-3688	1
TCGA-AA-3548	1
TCGA-AY-4071	1
TCGA-D5-5540	1
TCGA-AA-3977	1
TCGA-CM-6161	2
TCGA-AA-A02E	2
TCGA-AY-6386	1
TCGA-AA-A00L	1
TCGA-CK-5916	1
TCGA-D5-6541	1
TCGA-AA-3869	1
TCGA-CA-5797	1
TCGA-AA-3531	1
TCGA-CM-6172	2
TCGA-AD-6963	1
TCGA-A6-A5ZU	1
TCGA-NH-A50T	2
TCGA-F4-6808	1
TCGA-AA-A01Q	1
TCGA-AD-6895	1
TCGA-AA-3844	1
TCGA-NH-A6GA	2
TCGA-AA-3875	1
TCGA-A6-2671	1
TCGA-DM-A1HA	2
TCGA-CM-4747	1
TCGA-AA-3713	1
TCGA-CK-5914	1
TCGA-A6-6141	1
TCGA-AA-3982	1
TCGA-CM-5864	1
TCGA-D5-6931	1
TCGA-CK-4948	1
TCGA-AA-3520	1
TCGA-RU-A8FL	2
TCGA-AM-5821	1
TCGA-AA-A00F	2
TCGA-G4-6297	1
TCGA-NH-A8F7	2
TCGA-D5-6929	1
TCGA-AZ-6607	1
TCGA-AA-3494	1
TCGA-AA-A02H	1
TCGA-AY-4070	2
TCGA-A6-6650	2
TCGA-A6-A56B	2
TCGA-CK-6747	1
TCGA-G4-6586	1
TCGA-DM-A0X9	1
TCGA-AA-A02R	1
TCGA-CM-6679	2
TCGA-A6-2682	1
TCGA-AZ-6601	1
TCGA-AA-3841	1
TCGA-AA-3509	1
TCGA-AA-3939	1
TCGA-AA-3941	1
TCGA-AA-3502	1
TCGA-AZ-6605	1
TCGA-DM-A1D4	2
TCGA-AZ-5403	1
TCGA-DM-A28E	1
TCGA-AA-A01I	1
TCGA-CM-6163	1
TCGA-4N-A93T	2
TCGA-D5-5541	1
TCGA-A6-4105	1
TCGA-A6-5662	2
TCGA-CM-5861	1
TCGA-CA-6719	1
TCGA-F4-6459	1
TCGA-D5-6538	1
TCGA-D5-6535	1
TCGA-AA-A02Y	1
TCGA-5M-AATE	1
TCGA-DM-A0XD	1
TCGA-CK-6746	1
TCGA-AA-A01K	1
TCGA-D5-6927	1
TCGA-CM-6677	1
TCGA-AZ-6598	1
TCGA-AA-3696	2
TCGA-G4-6298	1
TCGA-AA-3681	1
TCGA-D5-6532	1
TCGA-AY-A69D	1
TCGA-D5-5537	2
TCGA-AA-A017	2
TCGA-AA-3979	1
TCGA-AA-3525	1
TCGA-AZ-5407	1
TCGA-CM-5348	1
TCGA-AA-3489	2
TCGA-AA-3554	1
TCGA-F4-6806	1
TCGA-AA-3831	1
TCGA-D5-6924	1
TCGA-AA-3870	1
TCGA-CK-5912	1
TCGA-CM-4746	1
TCGA-AD-6548	1
TCGA-AA-3952	2
TCGA-AA-3672	1
TCGA-AA-3517	2
TCGA-AA-3518	1
TCGA-AA-3678	1
TCGA-A6-6142	1
TCGA-AA-3864	1
TCGA-CM-4743	1
TCGA-AA-A01Z	1
TCGA-AA-A00R	1
TCGA-AA-3968	2
TCGA-CM-4744	1
TCGA-AA-3553	1
TCGA-F4-6569	1
TCGA-NH-A50V	1
TCGA-CM-6167	1
TCGA-AA-3989	1
TCGA-CM-6678	1
TCGA-DM-A1DB	2
TCGA-AY-A54L	1
TCGA-A6-2677	2
TCGA-A6-5657	1
TCGA-AA-3685	1
TCGA-AA-3697	1
TCGA-AA-3534	1
TCGA-G4-6295	1
TCGA-NH-A6GB	1
TCGA-DM-A1D9	1
TCGA-D5-6531	1
TCGA-F4-6805	1
TCGA-G4-6321	1
TCGA-AD-A5EK	2
TCGA-A6-5656	2
TCGA-D5-6539	1
TCGA-AA-3814	1
TCGA-AA-3680	1
TCGA-DM-A1DA	2
TCGA-CM-6165	1
TCGA-AY-6197	1
TCGA-DM-A28C	1
TCGA-D5-6533	1
TCGA-AA-A00W	1
TCGA-A6-2683	1
