# Supplementary material for: A cuproptosis-related lncRNA signature to predict prognosis and immune microenvironment of colon adenocarcinoma
Source: Sci Rep. 2023 Apr 18;13:6284. doi: 10.1038/s41598-023-33557-6 (PMC10113217; doi:10.1038/s41598-023-33557-6)
Supplement: Supplementary file 3 — Supplementary Table S3. [file 41598_2023_33557_MOESM3_ESM.xlsx]

## Sheet: CIBERSORT
Table S3 22 immune cell infiltration in cluster subtypes based on CIBERSORT
Mixture	B cells naive	B cells memory	Plasma cells	T cells CD8	T cells CD4 naive	T cells CD4 memory resting	T cells CD4 memory activated	T cells follicular helper	T cells regulatory (Tregs)	T cells gamma delta	NK cells resting	NK cells activated	Monocytes	Macrophages M0	Macrophages M1	Macrophages M2	Dendritic cells resting	Dendritic cells activated	Mast cells resting	Mast cells activated	Eosinophils	Neutrophils	P-value	Correlation	RMSE
TCGA-AA-3660-11A-01R-1723-07	0.0419609	0	0.144745	0.139132	0	0.25137	0	0	0.139893	0	0.0176743	0.00800192	0	0	0.0222685	0.138595	0.0597529	0	0.00757099	0.0187755	0.0102605	0	0.017	0.25564	0.989306
TCGA-AA-3522-11A-01R-A32Z-07	0.046614	0	0.198955	0.0867895	0	0.0970791	0	0.0217909	0.0885006	0	0	0.043181	0	0	0.0062313	0.224466	0.0784778	0	0.107914	0	0	0	0.006	0.373145	0.928548
TCGA-AA-3511-11A-01R-1839-07	0.193028	0.106715	0.0983135	0.0842923	0	0.130214	0	0.0403997	0.101933	0	0	0.0197622	0	0.0315128	0	0.113366	0.00623863	0.00464676	0.069577	0	0	0	0.003	0.458564	0.888932
TCGA-A6-2680-11A-01R-A32Z-07	0.0229972	0	0.0654944	0.144227	0	0.230697	0	0.0210243	0.0844144	0	0.0655898	0	0.0139399	0	0.0194095	0.19411	0.0365901	0	0.0746371	0	0.0261211	0.000748512	0.08	0.106771	1.04555
TCGA-AA-3712-11A-01R-1723-07	0.00628156	0	0.263223	0.0390444	0	0.209554	0.000249795	0	0.0233534	0	0.0123685	0.0052069	0.00175645	0	0.00530583	0.26207	0.0240737	0.00294625	0.0980675	0	0.0464995	0	0.004	0.416506	0.909291
TCGA-AZ-6603-11A-02R-1839-07	0.0507492	0	0.0771345	0.104416	0	0.0680603	0.0243172	0.0347672	0.0438839	0	0.029764	0	0.0713405	0	0.163212	0.234976	0.0239523	0	0.073427	0	0	0	0.034	0.180835	1.01238
TCGA-A6-2678-11A-01R-A32Z-07	0.0424203	0	0.272772	0.111168	0	0.12183	0	0	0.0352128	0	0	0.017129	0.00136605	0	0.00315614	0.222112	0.0319146	0	0.112052	0	0.0288668	0	0.003	0.469845	0.88234
TCGA-AZ-6599-11A-01R-1774-07	0.0264075	0	0.270629	0.0484703	0	0.14799	0	0.000557627	0.0645763	0	0	0.0250409	0.00438589	0.0131714	0.0242087	0.18802	0.0127764	0	0.173767	0	0	0	0.003	0.433276	0.901205
TCGA-AA-3655-11A-01R-1723-07	0.0372121	0	0.150797	0.207086	0	0.0608514	0	0.0343246	0.0819667	0	0	0.00608416	0.00936173	0	0.0198224	0.183751	0.0756396	0	0.113011	0	0.020092	0	0.008	0.312354	0.9543
TCGA-A6-5665-11A-01R-1653-07	0.0457209	0.0235549	0.224691	0.0922848	0	0.186398	0.0339715	0	0.0345403	0	0.0111017	0	0	0	0.021568	0.180623	0.00959485	0.0207233	0.0856394	0	0.0295893	0	0.003	0.427108	0.903771
TCGA-AA-3527-11A-01R-A32Z-07	0.02976	0	0.17537	0.0651597	0	0.168223	0	0.000693152	0.0616969	0	0	0.092942	0.00166783	0.0544234	0.0740148	0.188551	0.0206379	0	0.0602269	0	0.00663296	0	0.008	0.307951	0.958288
TCGA-A6-2686-11A-01R-A32Z-07	0.0238047	0	0.210707	0.0738345	0	0.197515	0	0.0161975	0.06508	0	0.00568304	0.0116499	0	0.0317073	0.0246398	0.159733	0.0218667	0	0.128417	0	0.0214434	0.00772193	0.005	0.392038	0.920031
TCGA-AA-3496-11A-01R-1839-07	0.0234236	0	0.157707	0.104663	0	0.105177	0	0.0253651	0.0249506	0	0	0.0243831	0.0342399	0	0.0396126	0.239925	0.0794871	0	0.128543	0	0.0125234	0	0.008	0.302493	0.956396
TCGA-AA-3514-11A-01R-A32Z-07	0.0378007	0	0.111157	0.140984	0	0.060877	0.0486962	0.0177661	0.0539611	0.0884777	0	0.0186017	0.00179734	0.0130491	0.16713	0.0550083	0.0503412	0	0.125941	0	0.00841161	0	0.023	0.218176	1.00331
TCGA-A6-5659-11A-01R-1653-07	0.0140047	0.0445626	0.35822	0.0290378	0	0.132805	0.0200705	0.0193611	0.0170712	0	0.0142012	0	0.00498879	0.0141741	0.0224965	0.124537	0.048627	0.00495587	0.0751903	0	0.0500699	0.00562686	0.002	0.515465	0.856653
TCGA-AZ-6600-11A-01R-1774-07	0.0653967	0	0.36126	0.109446	0	0.137625	0	0.0187808	0.090486	0	0	0.00379556	0	0	0.0328522	0.0874459	0	0.00473391	0.0405033	0.0467481	0	0.000926805	0.003	0.488157	0.875868
TCGA-AA-3663-11A-01R-1723-07	0.0315639	0.0135799	0.152897	0.0716728	0	0.265439	0	0.029004	0.0903489	0	0.00981528	0.0225263	0.0543741	0	0.0159588	0.163306	0.000727037	0.00118149	0.0776051	0	0	0	0.008	0.301016	0.962878
TCGA-A6-2684-11A-01R-A32Z-07	0.0280735	0.00701145	0.218197	0.0598092	0	0.181683	0	0.0197527	0.0872168	0	0	0.0313728	0.0117106	0.028751	0.0217556	0.168731	0.0281728	0	0.0674515	0	0.040311	0	0.006	0.374323	0.9286
TCGA-AA-3662-11A-01R-1723-07	0.014254	0.0513418	0.114655	0.0251616	0	0.202845	0	0	0.0682505	0	0	0.0149176	0	0	0.0227316	0.370498	0.0270336	0	0.0869684	0.00134214	0	0	0.014	0.268147	0.973496
TCGA-A6-2675-11A-01R-1723-07	0.0462846	0	0.204907	0.0692971	0	0.167287	0	0.00995196	0.0761026	0	0	0.0245619	0.00420901	0	0.0152527	0.162576	0.0685777	0.0112581	0.139733	0	0	0	0.006	0.381396	0.924854
TCGA-A6-2679-11A-01R-A32Z-07	0.0236458	0	0.18683	0.24343	0	0.0993402	0	0.048889	0.114434	0	0.00636858	0.00465865	0	0.0300223	0.0584619	0.119569	0.00930539	0	0.0461872	0.00227939	0.00657867	0	0.008	0.312433	0.963205
TCGA-A6-5667-11A-01R-1723-07	0.0592906	0.000920473	0.176403	0.103415	0	0.126127	0	0.0455999	0.0905747	0	0	0.0280734	0	0	0.0085742	0.146999	0.0627427	0.00326225	0.0550357	0.0929822	0	0	0.006	0.360964	0.935049
TCGA-AA-3531-11A-01R-A32Z-07	0.102771	0.0404888	0.112529	0.0405147	0	0.0988917	0	0.0879627	0.0817026	0.0195205	0	0.0747737	0	0.0420615	0.0269383	0.0896014	0.0537567	0.00195628	0.118341	0	0.00819062	0	0.007	0.345869	0.940872
TCGA-A6-2671-11A-01R-A32Z-07	0.0484556	0	0.248512	0.17881	0	0.126581	0	0.0281037	0.0776094	0	0	0.0233681	0.00464241	0	0.00318234	0.162305	0.0716887	0	0.026741	0	0	0	0.005	0.402138	0.918602
TCGA-AA-3713-11A-01R-1723-07	0.0234644	0	0.241319	0.134554	0	0.127762	0	0.00317225	0.0483738	0	0	0.0355258	0.0263931	0	0.0204817	0.138283	0.0757704	0	0.103339	0	0.0215611	0	0.005	0.404713	0.914386
TCGA-AA-3520-11A-01R-A32Z-07	0.0374368	0	0.1906	0.125915	0	0.137791	0	0.0496936	0.0526456	0	0	0.0221811	0	0	0.0581206	0.168797	0.0486217	0	0.0779416	0	0.0302565	0	0.007	0.346145	0.940766
TCGA-A6-2682-11A-01R-A32Z-07	0.0970791	0	0.291585	0.0694162	0	0.166655	0.0102102	0.0367704	0.059625	0	0	0.0021465	0.0166914	0.00214593	0.01897	0.130828	0.03056	0	0.0587721	0	0.00854503	0	0.003	0.475969	0.879642
TCGA-AZ-6601-11A-01R-1774-07	0.1063	0	0.232349	0.146935	0	0.106568	0	0.0760091	0.0937273	0	0	0.00168134	0.00177596	0	0.00315365	0.157023	0.0352874	0.00954886	0.0296418	0	0	0	0.003	0.443944	0.897176
TCGA-AZ-6605-11A-01R-1839-07	0.0118534	0	0.018467	0.0797426	0	0.214514	0	0.00743101	0.0533929	0	0.0172159	0.00710705	0.0884205	0	0.0341102	0.305551	0.0202007	0	0.141994	0	0	0	0.219	0.0554367	1.05666
TCGA-A6-5662-11A-01R-1653-07	0.112315	0	0.0820549	0.116125	0	0.194924	0.0109504	0.0346246	0.0690054	0	0.0243124	0	0.00924009	0	0.0080899	0.108671	0.0718595	0.0103632	0.0668733	0.011204	0	0.069387	0.012	0.277096	0.970325
TCGA-AZ-6598-11A-01R-1774-07	0.111215	0	0.0760395	0.107943	0	0.305679	0	0.0362521	0.086583	0	0.0325397	0.0165334	0.0145116	0.00432575	0.0390893	0.105511	0.0103676	0.00618035	0.0472298	0	0	0	0.017	0.246021	0.995714
TCGA-AA-3525-11A-01R-A32Z-07	0.103118	0.0032329	0.188961	0.164097	0	0.0684023	0	0.057775	0.091657	0	0	0.0612852	0	0.0201999	0.0511029	0.113473	0.00817079	0	0.0685251	0	0	0	0.005	0.389704	0.92412
TCGA-AA-3489-11A-01R-1839-07	0.0419932	0	0.139088	0.0847844	0	0.06685	0.0212102	0.0253362	0.0226556	0	0.00366251	0.0148078	0.0271466	0	0.206837	0.150144	0.0604768	0	0.106588	0	0.0191514	0.00926835	0.017	0.253394	0.988151
TCGA-AA-3517-11A-01R-A32Z-07	0.234385	0	0.162596	0.0837766	0	0.0593435	0	0.0341305	0.138679	0	0	0.0380083	0	0.0195732	0.0147148	0.100656	0.0159089	0.00172334	0.096504	0	0	0	0.003	0.460622	0.887796
TCGA-AA-3518-11A-01R-1672-07	0.0203504	0	0.187083	0.139115	0	0.155224	0	0	0.108727	0	0	0.0154172	0.00869416	0.0201864	0.0445635	0.162472	0.00602527	0	0.104208	0	0.0279338	0	0.007	0.321239	0.952414
TCGA-AA-3697-11A-01R-1723-07	0.0896103	0	0.134467	0.0826526	0	0.0643181	0	0.0617517	0.0763439	0	0	0.00840891	0.0106224	0.15489	0.0234071	0.20955	0	0.0238075	0.0157132	0.038605	0	0.00585186	0.008	0.312719	0.956296
TCGA-AA-3534-11A-01R-A32Z-07	0.0972211	0	0.200994	0.0727836	0	0.14068	0	0.00482	0.133549	0	0	0.0191537	0	0.0381843	0.00854408	0.13492	0.0291261	0	0.113533	0	0.00649007	0	0.005	0.40717	0.913857
TCGA-A6-2685-11A-01R-A32Z-07	0.0176012	0	0.198868	0.266469	0	0.128711	0.00113463	0.0554948	0.0787716	0.00701438	0	0	0	0	0.0230347	0.0840806	0.0820471	0	0.0357616	0	0.0210115	0	0.007	0.316999	0.962535
TCGA-A6-2683-11A-01R-A32Z-07	0.0231064	0	0.303576	0.0661568	0	0.229376	0	0	0.0378688	0	0.0138205	0	0	0	0.00654678	0.157374	0.0132438	0	0.0993042	0	0.0496261	0	0.003	0.447474	0.894789
TCGA-A6-5664-01A-21R-1839-07	0.0525713	0	0.0658444	0.103257	0	0.182659	0.0224725	0.00150757	0.0572448	0	0.0514951	0	0.0174288	0.0676086	0.0293392	0.173485	0.0266957	0.0260777	0	0.110971	0.000782197	0.01056	0.036	0.172769	1.01185
TCGA-D5-6530-01A-11R-1723-07	0.0317785	0	0.0155495	0.0808376	0	0.230948	0.0686694	0.0385933	0.0402903	0	0.0384151	9.20263e-05	0	0.208197	0.0935437	0.0715459	0.00930351	0	0	0.0722362	0	0	0.182	0.0662798	1.06899
TCGA-AA-3818-01A-01R-0905-07	0	0	0.0838895	0.15266	0	0.246048	0.0186081	0.0623565	0.0459224	0	0	0.0300234	0	0.0946524	0.0375841	0.130546	0.0398542	0.0110972	0.0235413	0	0.0206337	0.00258239	0.061	0.131662	1.03929
TCGA-AA-3660-01A-01R-1723-07	0.0316626	0	0.14881	0.0417923	0	0.115843	0	0.0355012	0.120658	0	0	0.0293275	0	0.110194	0.0270723	0.139433	0.0489096	0.0232773	0.0831608	0	0.031458	0.0128999	0.01	0.283604	0.964903
TCGA-DM-A28G-01A-11R-A16W-07	0.0296876	0	0.158108	0.1238	0	0.263266	0.00452483	0.0317152	0.121464	0	0.00202496	0	0	0.168282	0.0233642	0.0413065	0.0063441	0	0	0.0261136	0	0	0.014	0.269978	0.986274
TCGA-G4-6307-01A-11R-1723-07	0.147743	0	0.0433032	0.039313	0	0.152058	0	0.0793408	0.186329	0	0	0.0550609	0.00167917	0.148367	0.03445	0.0430205	0.0447627	0	0.0245715	0	0	0	0.024	0.213818	1.00752
TCGA-AA-3522-01A-01R-0821-07	0.175824	0	0.125573	0.0785499	0	0.288774	0	0.0156651	0.0981452	0	0.00650606	0	0.022687	0.0368176	0.0517521	0.00128967	0.0214776	0	0	0.0690115	0.00792708	0	0.007	0.339253	0.952996
TCGA-AA-3530-01A-01R-1022-07	0.00625047	0.035228	0.206931	0.0690097	0	0.233222	0.0343355	0.0318317	0.0487669	0	0.0278761	0	0.00716295	0.021203	0.0395381	0.135553	0.058914	0	0.0290648	0	0.0151122	0	0.006	0.371711	0.930157
TCGA-AA-3511-01A-21R-1839-07	0.0427457	0	0.0714847	0.0868186	0	0.189348	0.00243716	0.0416128	0.0993682	0	0.0249811	0	0	0.164398	0.0560886	0.167814	0.0027417	0.00992339	0.0153946	0.00679773	0	0.0180448	0.041	0.161966	1.02274
TCGA-AA-3842-01A-01R-1022-07	0.0154021	0	0.000959128	0.141612	0	0.0607519	0.0454047	0.0419378	0.0670492	0	0.00010989	0	0	0.370497	0.0670052	0.152403	0.00226638	0	0	0.0318635	0	0.00273788	0.041	0.161208	1.04487
TCGA-AA-3561-01A-01R-0821-07	0.0509764	0	0.0657429	0.0211553	0	0.247346	0.107271	0.0246698	0.0115054	0	0.0269184	0	0.00894144	0.0521007	0.0975427	0.223166	0	0	0.0102397	0	0.0102822	0.0421413	0.04	0.163689	1.0148
TCGA-D5-5538-01A-01R-1653-07	0.0369432	0	0.0402009	0.01315	0	0.113089	0.0149363	0.0221596	0.0837938	0	0.0793562	0	0	0.25668	0.0245235	0.144216	0.0158169	0	0	0.122772	0.0197337	0.012629	0.115	0.0899618	1.05781
TCGA-CA-5255-01A-11R-1839-07	0.103041	0	0.128377	0.0909581	0	0.240108	0.00462485	0.0672571	0.0547568	0	0	0.0105796	0	0.0660294	0.0701573	0.0449943	0.053717	0.0222519	0.0431473	0	0	0	0.012	0.27634	0.976218
TCGA-AA-3858-01A-01R-0905-07	0.00506384	0	0.190701	0.027772	0	0.158833	0	0.0640581	0.101224	0	0.0286674	0	0	0.0903135	0.0787972	0.191221	0.0188398	0	0.0101102	0.026087	0.00185151	0.00646046	0.008	0.290859	0.966614
TCGA-A6-2676-01A-01R-0826-07	0.012882	0	0.00644243	0.142904	0	0.110557	0.0693742	0.0498964	0.0189633	0	0.0663078	0.0264834	0	0.145516	0.0887475	0.179355	0.012567	0	0	0.054375	0	0.0156284	0.028	0.201539	1.00913
TCGA-AA-A02K-01A-03R-A32Y-07	0.0307234	0	0.115344	0.130705	0	0.0306386	0.0122961	0.0162239	0.10179	0	0.0411692	0	0	0.321817	0.0119559	0.0745711	0	0.00385542	0	0.0251379	0	0.0837727	0.033	0.185519	1.02225
TCGA-NH-A5IV-01A-42R-A37K-07	0.100451	0	0.133653	0.133348	0	0.103788	0	0.0507459	0.0409137	0	0.0452854	0.0566323	0.00198151	0.0978162	0.0384379	0.150819	0.0222154	0	0.0239123	0	0	0	0.007	0.334382	0.947824
TCGA-A6-2680-01A-01R-1410-07	0.0226736	0	0.161642	0.04213	0	0.140699	0.0158399	0.0382753	0.114605	0	0.0207643	0	0	0.163798	0.0512163	0.142067	0.0206461	0	0	0.0434641	0.00259804	0.0195829	0.01	0.285095	0.968347
TCGA-T9-A92H-01A-11R-A37K-07	0.0346026	0.0596695	0.0903364	0.137724	0	0.232157	0	0.0947836	0.0234792	0	0	0.0579023	0.0278195	0.00143348	0.00764726	0.0296608	0.0203178	0.0367915	0	0.0919879	0.0406165	0.0130704	0.018	0.23884	0.997329
TCGA-AY-A8YK-01A-11R-A41B-07	0	0.01466	0.231643	0.0148154	0	0.223585	0.0753929	0	0.077032	0	0.041803	0	0	0.151027	0	0.0607517	0.0281441	0.0340377	0	0.0471079	0	0	0.006	0.362874	0.935236
TCGA-CM-5341-01A-01R-1410-07	0.0124456	0	0.0165567	0.0760402	0	0.103776	0.0255559	0.0274465	0.0571569	0	0	0	0.0010672	0.188812	0.0577713	0.206983	0.0576081	0	0	0.104522	0.0419442	0.0223131	0.074	0.111091	1.04523
TCGA-F4-6807-01A-11R-1839-07	0.0545169	0	0.0625948	0.205048	0	0.0538225	0.0794542	0.060856	0.0597241	0	0.0197063	0	0	0.127535	0.100585	0.12582	0.0257261	0	0.00710904	0	0.00420164	0.0133014	0.037	0.171157	1.01836
TCGA-AZ-4616-01A-21R-1839-07	0.00795285	0	0.0243832	0.275102	0	0.0375512	0.152192	0.0670067	0	0	0.0214573	0.0436231	0.0342171	0.0517937	0.171008	0.0481162	0.0125812	0	0.0530163	0	0	0	0.074	0.111004	1.06484
TCGA-AY-A71X-01A-12R-A37K-07	0.0202552	0	0.0777787	0.0471869	0	0.32891	0	0.0244072	0.107422	0	0	0.010349	0.00184404	0.169323	0.0158728	0.0720657	0	0	0	0.124586	0	0	0.077	0.109308	1.0563
TCGA-AD-6964-01A-11R-1928-07	0.0179672	0	0.0576487	0.185118	0	0.129542	0	0.0721222	0.100406	0	0	0.0376983	0.0197901	0.0878859	0.0916202	0.133505	0.0336196	0	0.0330772	0	0	0	0.071	0.117963	1.04615
TCGA-A6-6652-01A-11R-1774-07	0	0.00459374	0.0146424	0.0928483	0	0.121597	0.028073	0.00367937	0.116386	0	0.0793797	0	0	0.457194	0	0	0	6.53471e-05	0	0.0815409	0	0	0.072	0.115628	1.07949
TCGA-F4-6703-01A-11R-1839-07	0.0159503	0	0.0592241	0.0911005	0	0.168674	0.0454211	0.0637847	0.0218739	0	0.025557	0.0231363	0.00997175	0.223413	0.0815412	0.121214	0.0117026	0	0	0.011891	0	0.0255448	0.074	0.112139	1.04551
TCGA-AD-6965-01A-11R-1928-07	0.0559621	0	0.0382548	0.149579	0	0.0983713	0	0.15984	0.0665086	0	0	0.0007671	0	0.264746	0.0417098	0.109294	0	0	0.0149663	0	0	0	0.055	0.141506	1.04395
TCGA-AZ-4315-01A-01R-1410-07	0.00206694	0	0.0744766	0.145343	0	0.0755851	0.0515411	0.0710423	0.0701237	0	0.0779431	0	0	0.0644039	0.143135	0.168973	0.0263539	0	0.000154661	0	0.0258235	0.00303404	0.071	0.117805	1.04615
TCGA-AA-3712-01A-21R-1723-07	0	0	0.0304527	0.09347	0	0.165248	0.0919297	0.0246323	0.0144127	0	0.0724844	0	0	0.233539	0.110499	0.140207	0	0	0.00530493	0	0.00748127	0.0103395	0.185	0.0656962	1.07022
TCGA-AA-3510-01A-01R-1410-07	0.0240125	0	0.0902985	0.0829795	0	0.150502	0.00164453	0.0554168	0.0860074	0	0	0.0457862	0.011922	0.15368	0.101894	0.1176	0.0249862	0	0.0364302	0	0.00528652	0.0115541	0.04	0.163776	1.02031
TCGA-AA-A00D-01A-01R-A002-07	0.0196834	0	0.0891227	0.159303	0	0.104885	0.0445409	0.056993	0.0900215	0	0	0.0605223	0.0189135	0.0692184	0.111987	0.0806208	0.0393599	0	0.0548295	0	0	0	0.04	0.164735	1.02324
TCGA-AA-3971-01A-01R-1022-07	0.123524	0	0.26364	0.11878	0	0.080854	0.0374279	0.0217583	0.0661061	0	0	0.0123552	0	0.0878361	0.0315671	0.125641	0.00389074	0	0.0265414	0	0	7.84961e-05	0.003	0.490945	0.870643
TCGA-AA-A02O-01A-21R-A16W-07	0.0807056	0	0.0396847	0.101079	0	0.0882268	0.133995	0.00450267	0.182805	0	0.0411659	0	0.0321491	0.125496	0.018873	0.0336829	0.0392214	0	0	0.0784123	0	0	0.037	0.169777	1.01804
TCGA-AD-A5EJ-01A-11R-A28H-07	0.0418983	0	0.0990214	0.060247	0	0.107779	0.0394584	0.0413733	0.0623958	0	0.11498	0	0	0.247942	0.023662	0.0888324	0	0	0	0.0715691	0	0.000840317	0.029	0.197231	1.00961
TCGA-G4-6627-01A-11R-1774-07	0.0710564	0	0.0759105	0.101193	0	0.183794	0.064363	0.0704082	0.0714572	0	0.00574375	0	0	0.018044	0.103087	0.1066	0.0371754	0.0227651	0.0502261	0.0181761	0	0	0.024	0.211326	1.00116
TCGA-AA-3861-01A-01R-1022-07	0.138772	0	0.378138	0.0902735	0	0.12413	0	0.037745	0.0669685	0	0	0	0.0252271	0.0162583	0.0364352	0.0247587	0.0310462	0	0	0.0239105	0.00633643	0	0.002	0.528642	0.853306
TCGA-AZ-6603-01A-11R-1839-07	0.0718139	0	0.0424222	0.0564376	0	0.198371	0.0519712	0.0477088	0.0406499	0	0.0401667	0	0.016332	0.0753942	0.185307	0.112093	0.0271572	0	0.0308251	0	0	0.00335006	0.041	0.160438	1.02991
TCGA-CA-6716-01A-11R-1839-07	0.0537744	0	0.0694155	0.0256248	0	0.242797	0.0168864	0.0309045	0.0411646	0	0.0213632	0	0	0.293892	0.0336737	0.123331	0.0284803	0	0	0.0186926	0	0	0.046	0.155167	1.03206
TCGA-CM-6676-01A-11R-1839-07	0.0365034	0	0.0174979	0.0479191	0	0.156051	0.0748309	0.01487	0.069116	0	0.0645419	0	0	0.406013	0.0266756	0.0331358	0.0102376	0	0	0.0426074	0	0	0.055	0.141689	1.05039
TCGA-AA-A029-01A-01R-A00A-07	0	0	0.0671533	0.121998	0	0.148166	0	0.0770409	0.146951	0	0	0.0484094	0	0.183687	0.0312693	0.0951409	0.00970995	0	0	0.0704743	0	0	0.089	0.10291	1.05919
TCGA-AA-A01C-01A-01R-A00A-07	0.0594768	0	0.0339358	0.045716	0	0.207146	0.107007	0.0353622	0.0191153	0	0.0421638	0	0.0156488	0.232596	0.057475	0.109011	0.0152552	0	0	0.0200909	0	0	0.07	0.118626	1.03866
TCGA-CM-6680-01A-11R-1839-07	0.0198234	0	0.0544203	0.0517533	0	0.330698	0.00220791	0.0162906	0.118654	0	0.0218187	0	0	0.203103	0.0434997	0.103179	0	0.000945953	0	0.0336064	0	0	0.103	0.0968527	1.06263
TCGA-D5-6529-01A-11R-1774-07	0	0	0.153406	0.0702658	0	0.149569	0.0238692	0.0914566	0.0879281	0	0.0269416	0	0	0.13306	0.0732751	0.0943439	0.0206293	0	0	0.0333421	0.0154695	0.0264439	0.018	0.242527	0.98741
TCGA-A6-2678-01A-01R-0821-07	0.0850682	0	0.0178834	0.10903	0	0.236882	0.00514132	0.0285771	0.072425	0	0	0.0294392	0	0.141382	0.0420604	0.162726	0.0212016	0.00654481	0	0.0291528	0	0.0124859	0.063	0.128915	1.03962
TCGA-AZ-6599-01A-11R-1774-07	0.0840238	0	0.140693	0.201437	0	0.233537	0	0.0705804	0.0818028	0	0	0.0695668	0.00148463	0.00332717	0.025145	0.0343639	0.000716542	0.0165905	0.0367319	0	0	0	0.008	0.303343	0.980673
TCGA-F4-6809-01A-11R-1839-07	0.0646013	0.0388523	0.0522616	0.108427	0	0.1419	0	0.070023	0.156669	0	0	0.0179626	0.000827509	0.135617	0.0682573	0.0833375	0.0194269	0	0.0418371	0	0	0	0.023	0.221635	1.00053
TCGA-5M-AAT6-01A-11R-A41B-07	0.0225182	0	0.0723506	0.162416	0	0.0680348	0.0895926	0.0680801	0.0639897	0	0.00501424	0.000987723	0.00322027	0.121098	0.129804	0.126983	0.0245885	0.000348858	0.0374079	0	0.000455043	0.00310936	0.049	0.148737	1.02713
TCGA-3L-AA1B-01A-11R-A37K-07	0.0531202	0	0.149041	0.0275822	0	0.171305	0	0.12341	0.132339	0	0	0.0144186	0	0.115036	0.00138054	0.0815538	0.0194525	0.0256119	0.0857491	0	0	0	0.013	0.273771	0.97658
TCGA-A6-6653-01A-11R-1774-07	0.0542633	0	0.0123139	0.0525496	0	0.216429	0	0	0.0611504	0	0.0204415	0.0371645	0	0.348119	0.040351	0.0434584	0.0120341	0	0	0.0856341	0	0.0160912	0.054	0.143515	1.04658
TCGA-AA-3560-01A-01R-0821-07	0.0252199	0	0.0807914	0.0426339	0	0.383137	0	0	0.0756821	0.0136124	0	0	0	0.0552564	0.0425967	0.139666	0.0674002	0.0146638	0.0160672	0.0138495	0.0155244	0.0138987	0.055	0.14268	1.03194
TCGA-CM-5344-01A-21R-1723-07	0.111969	0	0.0297352	0.0746677	0	0.101954	0	0.00583658	0.13041	0	0	0.0118157	0	0.395256	0.0528852	0.0506475	0.0042231	0	0	0.0306007	0	0	0.036	0.173639	1.03594
TCGA-DM-A28A-01A-21R-A32Y-07	0.0390932	0	0.0119178	0.132122	0	0.119878	0	0.0628763	0.0609008	0	0.0247109	0.0159817	0	0.162196	0.155852	0.206444	0.00509655	0	0.00293126	0	0	0	0.186	0.0656086	1.07884
TCGA-DM-A0XF-01A-11R-A155-07	0.0591057	0	0.0220992	0.0300666	0	0.237482	0.0143883	0.0893297	0.122912	0	0.00554138	0.0118884	0	0.154313	0.110065	0.0887042	0.0165645	0	0.0375409	0	0	0	0.044	0.156868	1.03211
TCGA-AA-3526-01A-02R-A32Z-07	0.0276884	0	0.0310183	0.142117	0	0.162535	0.0220597	0.138393	0.0484625	0	0.00566628	0	0	0.0684588	0.132394	0.129497	0.00110383	0	0	0.0117457	0.0657483	0.0131115	0.066	0.124562	1.04851
TCGA-AA-3819-01A-01R-0905-07	0.0205617	0	0.190047	0.0427195	0	0.168079	0	0.0389704	0.0833831	0	0.0239998	0	0.00030162	0.033572	0.0105991	0.161949	0.0789856	0.0581365	0.0273183	0.00856587	0.0298542	0.0229578	0.007	0.33649	0.943802
TCGA-A6-6648-01A-11R-1774-07	0.0405755	0	0.267227	0.0975792	0	0.300383	0	0.0131244	0.0137646	0	0	0	0.0034386	0.0274639	0.0414552	0.073892	0.0333701	0.00953153	0.0526176	0.0194171	0.00616031	0	0.005	0.409608	0.915229
TCGA-CA-5256-01A-01R-1410-07	0	0	0.104755	0.164139	0	0.234151	0.0246006	0.0477332	0.0560588	0.00334859	0	0.00765067	0	0.0317367	0.0667228	0.165071	0.0766848	0	0.0140262	0	0	0.00332233	0.04	0.163219	1.02504
TCGA-QG-A5YX-01A-11R-A28H-07	0.0233011	0	0.0781332	0.0492359	0	0.297399	0	0.0641144	0.0572629	0	0.0195437	0	0	0.12877	0.0060874	0.163866	0.0195532	0.0389388	0	0.0537944	0	0	0.063	0.128762	1.03828
TCGA-AA-3860-01A-02R-0905-07	0.0664567	0	0.113663	0.0690354	0	0.174643	0	0.0757321	0.0472174	0	0.0483237	0	0	0.144319	0.0452955	0.0719722	0	0.00922499	0	0.123366	0.00654336	0.00420665	0.017	0.249231	0.985419
TCGA-AA-3675-01A-02R-0905-07	0.0453985	0	0.0340804	0.0854533	0	0.238054	0.0471625	0.0330039	0.0655549	0	0.0229386	0	0.0158835	0.0934368	0.042353	0.12205	0.0125013	0.0393918	0	0.0554677	0.0472701	0	0.07	0.119377	1.03582
TCGA-AA-3544-01A-01R-1873-07	0.0185048	0	0.0574649	0.0987793	0	0.0568697	0.00710132	0.0678971	0.0838636	0	0	0.0505347	0	0.252784	0.0894649	0.120658	0.0321956	0	0.05372	0	0	0.010162	0.078	0.107922	1.04714
TCGA-F4-6570-01A-11R-1774-07	0.0452393	0	0.0532085	0.10233	0	0.182793	0.00647301	0.0265821	0.0627576	0	0.00848016	0.0420526	0.00995127	0.112198	0.11448	0.151653	0.0271618	0	0.0515259	0	0	0.00311429	0.057	0.139704	1.03028
TCGA-G4-6588-01A-11R-1774-07	0.00549288	0	0.00834284	0.0721305	0	0.229884	0.0320002	0.035732	0.0298603	0	0.02359	0.0214673	0	0.248016	0.0501281	0.0861454	0	0.00168092	0	0.121316	0	0.034213	0.19	0.064351	1.07612
TCGA-D5-6920-01A-11R-1928-07	0	0	0.205676	0.0608575	0	0.170165	0.0754204	0.0485956	0.0526584	0	0.0481959	0	0	0.135715	0.0132145	0.0767166	0	0.0375714	0	0.0131602	0.0386179	0.0234365	0.007	0.324647	0.95123
TCGA-AA-3866-01A-01R-1022-07	0.0345441	0	0.0180303	0.0486066	0	0.157892	0.0313309	0.0425867	0.106558	0	0.02284	0	0	0.234984	0.0570198	0.136897	0.0147333	0.023403	0	0.0226555	0	0.0479177	0.197	0.0625111	1.0679
TCGA-AA-3833-01A-01R-0905-07	0.0614063	0	0.0600484	0.136972	0	0.142522	0.0492196	0.0443366	0.0544048	0	0.018727	0	0	0.153596	0.0267236	0.102398	0.00311288	0.0071962	0	0.092859	0.0209293	0.025548	0.036	0.172378	1.01552
TCGA-A6-6654-01A-21R-1839-07	0.0304104	0	0.00813707	0.0766891	0	0.128208	0.0195577	0.0316641	0.0724059	0	0.017209	0	0	0.331609	0.0897177	0.104028	0.0195733	0	0	0.0561495	0	0.0146414	0.148	0.0785183	1.07489
TCGA-AA-3850-01A-01R-1022-07	0	0	0.372845	0.0572453	0	0.108093	0.0132487	0.0695949	0.0470717	0	0.0348038	0	0	0.11685	0.023483	0.109757	0	0.0013812	0	0.0217338	0.010143	0.0137501	0.003	0.465699	0.88748
TCGA-AD-6889-01A-11R-1928-07	0.0163612	0	0.0190266	0.0160897	0	0.248621	0.0203081	0.0680406	0.0849523	0	0.0717787	0	0	0.166554	0.0346208	0.0628843	0.0102103	0.0388267	0	0.110256	0	0.0314691	0.138	0.0821054	1.06023
TCGA-AA-3975-01A-01R-1022-07	0.0113382	0	0.107941	0.0467011	0	0.146134	0	0.0549166	0.0949526	0	0.0148014	0.00114688	0	0.266114	0.0533054	0.15326	0.00403763	0	0.0307461	0	0.0146051	0	0.033	0.183853	1.01671
TCGA-AA-3529-01A-02R-0821-07	0	0.0227666	0.0450318	0.102015	0	0.168589	0.0508826	0	0.0697879	0	0	0	0.0126489	0.231779	0.000803047	0.0838899	0.0152119	0	0.0920815	0.0497047	0.047939	0.0068683	0.073	0.113445	1.03986
TCGA-AA-3972-01A-01R-1022-07	0.00159767	0	0.0425621	0.0819714	0	0.217941	0	0.0226819	0.00660282	0	0.00650082	0.0122482	0.0327685	0.190202	0.00418488	0.102838	0.0286451	0.0372783	0	0.153923	0.0169694	0.0410847	0.138	0.0819243	1.05876
TCGA-A6-6782-01A-11R-1839-07	0.0672306	0	0.123289	0.136309	0	0.153239	0.025278	0.0274887	0.0337502	0	0.0368381	0.00372367	0.0417058	0.143943	0.124415	0.0271253	0.00611354	0	0	0.0393341	0	0.0102173	0.015	0.267955	0.979191
TCGA-AA-A022-01A-21R-A16W-07	0	0	0.0805618	0.414876	0	0	0.0685304	0.0904937	0.10604	0	0.048286	0.00645133	0.00656422	0.0406449	0.0747357	0.043524	0.00835472	0	0.0109377	0	0	0	0.047	0.154519	1.0623
TCGA-CM-5860-01A-01R-1653-07	0.00964215	0	0.0373665	0.0605747	0	0.181584	0.00430394	0.0463819	0.0791091	0	0.0220952	0	0	0.282067	0.10772	0.107425	0.0163222	0	0.040204	0.00520477	0	0	0.151	0.0776759	1.06819
TCGA-AA-3524-01A-02R-0821-07	0.038719	0	0.110696	0.154986	0	0.0917891	0.00714152	0.0593189	0.0610296	0	0.0216949	0.0144684	0	0.125118	0.0463441	0.158992	0.0165946	0	0	0.0195593	0.0491402	0.0244087	0.02	0.229809	0.990556
TCGA-G4-6310-01A-11R-1723-07	0.0143428	0.0310941	0.00172821	0.035839	0	0.167824	0.0323693	0.000841178	0.0252038	0	0.110181	0	0	0.279245	0	0.214796	0	0	0	0.0394161	0.0471183	0	0.271	0.0411734	1.0855
TCGA-AA-3867-01A-01R-1022-07	0.0547583	0	0.101431	0.0681936	0	0.169385	0	0.0348486	0.0811071	0	0	0.0250814	0.00733786	0.0949351	0.0594715	0.207162	0.0391367	0	0.0415034	0	0.0123272	0.00332203	0.018	0.235417	0.98623
TCGA-A6-6649-01A-11R-1774-07	0.019223	0.00595465	0.130244	0.116824	0	0.20825	0	0.0336606	0.066277	0	0.0146831	0	0.0155698	0.0679319	0.0759467	0.0907686	0.0153072	0.00959469	0.109234	0	0.0162235	0.00430772	0.018	0.242851	0.984903
TCGA-DM-A1D8-01A-11R-A155-07	0.00079122	0.00180657	0.00279384	0.1608	0	0.0666029	0	0.0145431	0.21997	0	0	0.0793384	0	0.336502	0.0423382	0.0385534	0.0147377	0	0	0.0212233	0	0	0.222	0.0547189	1.10225
TCGA-A6-6138-01A-11R-1774-07	0.0623629	0	0.0392267	0.0804414	0	0.236353	0.0170979	0.0209117	0.0849037	0	0.0342939	0	0	0.174481	0.0723721	0.127018	0.0184816	0	0	0.0320566	0	0	0.063	0.1288	1.0388
TCGA-CM-6170-01A-11R-1653-07	0.040892	0	0.0810832	0.069279	0	0.167563	0.0149525	0.0410121	0.0711081	0	0.0221713	0	0	0.244601	0.0955498	0.0998808	0.00462665	0	0	0.031334	0	0.0159464	0.037	0.169966	1.02277
TCGA-AA-A01X-01A-21R-A083-07	0.215202	0	0.0341432	0.0933508	0	0.123228	0	0.0246858	0.217963	0	0.00853307	0	0.02812	0.105263	0.0377322	0.0247506	0.0248537	0	0	0.0621756	0	0	0.01	0.282632	0.977749
TCGA-A6-2681-01A-01R-1410-07	0.040595	0	0	0.100393	0	0.0427221	0	0.0372246	0.1203	0	0.0334695	0	0	0.369379	0.0576198	0.0881025	0.0191045	0	0	0.0835606	0	0.00752899	0.127	0.0859469	1.07712
TCGA-AA-3693-01A-01R-0905-07	0.0371242	0	0.0202385	0.0569578	0	0.271896	0.058707	0.00289184	0.0325117	0	0.0367346	0	0	0.180355	0.0457208	0.172612	0.0734639	0	0.0107869	0	0	0	0.103	0.0970901	1.04838
TCGA-AD-6890-01A-11R-1928-07	0.000739492	0	0.109757	0.166525	0	0.0666417	0.033697	0.0985722	0.101703	0	0.0124909	0.0371571	0	0.159369	0.072556	0.101037	0.0144162	0	0.0253396	0	0	0	0.036	0.172708	1.02177
TCGA-AA-3984-01A-02R-1022-07	0.0169216	0	0.0332397	0.0921508	0	0.227766	0.0484605	0.0789422	0.0715738	0	0.0762971	0	0	0.105431	0.0902301	0.0418058	0	0.0235262	0	0.0886846	0	0.00497041	0.112	0.0912352	1.06465
TCGA-CM-5349-01A-21R-1723-07	0.052063	0.0145353	0.00532466	0.0305614	0	0.0733048	0.010407	0.0181396	0.0420422	0	0.0252386	0.00851241	0	0.567671	0.0466702	0.100094	0	0	0.00543571	0	0	0	0.006	0.379437	0.951065
TCGA-AA-3532-01A-01R-0821-07	0.0547221	0	0.0964233	0.0807674	0	0.133946	0.051235	0.0427033	0.0642073	0	0	0.031142	0	0.0718302	0.112075	0.137392	0.0618689	0	0.0459765	0	0.00779463	0.00791621	0.023	0.220452	0.992386
TCGA-AA-3848-01A-01R-0905-07	0.0405402	0	0.109743	0.109864	0	0.162706	0.0321176	0.00680192	0.191259	0	0.0278666	0.00775323	0	0.147212	0.0445855	0.0550908	0.034455	0	0	0.0277513	0.00225377	0	0.024	0.211745	1.00601
TCGA-G4-6314-01A-11R-1723-07	0.0621462	0	0.0155394	0.0833635	0	0.19558	0.0028341	0.0467202	0.0584958	0	0	0	0	0.162942	0.109228	0.198796	0.0207529	0	0	0.0341577	0.00944405	0	0.075	0.110483	1.04834
TCGA-AA-A00U-01A-01R-A002-07	0.0207228	0	0.0383103	0.109237	0	0.304051	0.0334056	0.133251	0.11541	0	0.0317909	0	0	0.0937425	0.0502094	0.0562351	0	0.00243288	0	0.0112023	0	0	0.135	0.0828987	1.09156
TCGA-AA-3549-01A-02R-0821-07	0.00794234	0	0.0712321	0.0751896	0	0.0272053	0.00635283	0.0569844	0.11365	0	0.067648	0	0	0.228744	0.0346803	0.0318596	0	0.00780786	0	0.247953	0	0.0227498	0.079	0.10729	1.0653
TCGA-A6-6140-01A-11R-1774-07	0.0535482	0	0.114481	0.148578	0	0.15533	0.0384478	0.047609	0.0793948	0	0.0606391	0	0.00605135	0.0829439	0.0319272	0.054342	0	0.0303998	0	0.0763502	0	0.0199577	0.017	0.244447	0.989303
TCGA-CM-6169-01A-11R-1653-07	0.023681	0	0.041832	0.0969431	0	0.0852803	0.0521849	0.038022	0.0681498	0	0.017542	0	0	0.303504	0.0547141	0.136187	0.00278131	0	0	0.0502405	0.0197068	0.00923109	0.118	0.088675	1.06123
TCGA-DM-A28H-01A-11R-A16W-07	0.107416	0	0.138313	0.0941177	0	0.051014	0	0.0615815	0.0681379	0	0.0307385	0	0.00197502	0.155037	0.0812571	0.126032	0.0342501	0	0.00169327	0.0484374	0	0	0.007	0.330226	0.948941
TCGA-CM-6164-01A-11R-1653-07	0.0213404	0	0.0774593	0.164307	0	0.0513511	0	0.114626	0.053159	0	0.00735882	0.0297781	0	0.235065	0.0991878	0.0686256	0	0.00407011	0	0.0638829	0	0.00978858	0.05	0.147907	1.03635
TCGA-AA-A00Q-01A-01R-A002-07	0.0375791	0	0.0730882	0.139518	0	0.217729	0.0204618	0.0495471	0.123179	0	0.00611123	0	0	0.104656	0.0887766	0.0801089	0.0343756	0	0.0248702	0	0	0	0.043	0.158402	1.03236
TCGA-CA-6718-01A-11R-1839-07	0.0533773	0	0.0601278	0.106243	0	0.0409733	0.14681	0.0724536	0.0361859	0.0260495	0.0533094	0.0131078	0	0.0631424	0.163041	0.0904881	0.0331907	0.00175201	0.03425	0	0	0.00549888	0.037	0.171239	1.02171
TCGA-AD-6901-01A-11R-1928-07	0	0.0040833	0.0148774	0.130274	0	0.0817835	0	0.045096	0.121214	0	0.000294633	0.0240372	0	0.246036	0.108248	0.174953	0.022779	0	0	0.0263234	0	0	0.093	0.102138	1.06243
TCGA-G4-6306-01A-11R-1774-07	0	0.00405186	0.0622333	0.351204	0	0.0236144	0.0593671	0.118876	0.173515	0	0.0032564	0.0111271	0.010181	0.0542119	0.0858102	0.00707349	0.0160703	0	0.0194075	0	0	0	0.061	0.133307	1.0754
TCGA-G4-6311-01A-11R-1723-07	0.103635	0	0.0402361	0.0158439	0	0.0193478	0	0.0778863	0.0471541	0	0	0.0201426	0	0.445175	0.0445413	0.124599	0	0	0	0.0583076	0	0.00313102	0.037	0.170151	1.05003
TCGA-CM-6674-01A-11R-1839-07	0.0512571	0	0.0178986	0.155444	0	0.169578	0.0113708	0.0232916	0.0648189	0	0	0.0595596	0.00981907	0.155747	0.133743	0.0723978	0.0331468	0	0.0419284	0	0	0	0.041	0.161771	1.03064
TCGA-AA-3872-01A-01R-1022-07	0.0181662	0.00500765	0.0312339	0.0727894	0	0.014705	0	0.0485985	0.0996709	0	0.0408126	0	0	0.318536	0.0844736	0.13466	0.0168138	0	0.0149209	0.0916728	0	0.0079382	0.104	0.0948542	1.0662
TCGA-AA-3655-01A-02R-1723-07	0	0	0.0890353	0.0865885	0	0.223656	0	0.0449382	0.0852742	0	0	0.0216191	0	0.143345	0.0951161	0.126461	0.00718654	0.0179504	0.0545755	0	0	0.00425368	0.061	0.133154	1.03583
TCGA-A6-5665-01A-01R-1653-07	0.0578818	0	0.0564899	0.273245	0	0.108076	0.0777918	0.0571724	0.0583709	0	0.0894855	0	0.0162496	0.0556835	0.0338003	0.0518309	0.00972077	0.0049178	0	0.0430774	0.00620579	0	0.043	0.15781	1.0408
TCGA-A6-5665-01B-03R-2302-07	0.0151397	0	0.0277565	0.0057842	0	0.323816	0.0372068	0	0	0	0.0731636	0.00532686	0.00466954	0.198251	0.0393232	0.0448294	0	0.0165277	0	0.128665	0.0367104	0.0428307	0.216	0.056696	1.06989
TCGA-AA-A01S-01A-21R-A083-07	0	0.0505537	0.0768554	0.00947396	0	0.150426	0.0623278	0.00298899	0.124747	0	0.0912179	0.00440317	0.0509263	0.238826	0	0.041252	0	0	0	0.0829435	0.0130586	0	0.173	0.0704265	1.05958
TCGA-CM-4751-01A-02R-1839-07	0.0198891	0	0.0970013	0.190111	0	0.165654	0.0310684	0.0745499	0.0962962	0	0.0513848	0	0	0.0688203	0.0861645	0.0607104	0.0130791	0.0126298	0.0153669	0.0172742	0	0	0.035	0.178203	1.02799
TCGA-AA-A03J-01A-21R-A16W-07	0.00164515	0	0.0446248	0.247637	0	0.0198447	0.00189792	0.0550692	0.177998	0	0	0.0846463	0	0.126133	0.0840617	0.104637	0.0156855	0	0.0361202	0	0	0	0.089	0.102851	1.06599
TCGA-CM-5862-01A-01R-1653-07	0.0564762	0	0.0210827	0.0370641	0	0.257819	0.0863355	0.0135576	0.0310154	0	0.0672546	0.0112553	0	0.27582	0.0179942	0.0630916	0	0.00492533	0	0.0358383	0.0169454	0.00352393	0.129	0.0850568	1.06108
TCGA-QL-A97D-01A-12R-A41B-07	0.0334505	0	0.13695	0.28877	0	0.050361	0.0851142	0.082608	0.0642941	0	0.0490616	0	0.0170653	0.00904542	0.0444798	0.0492304	0.0231862	0.0108965	0	0.055487	0	0	0.017	0.248117	0.99627
TCGA-AA-3812-01A-01R-0905-07	0.00536044	0	0.025074	0.0975468	0	0	0	0.0145747	0.100148	0	0.0029015	0	0	0.606543	0.0162607	0.0572864	0.00114234	0	0	0.0731619	0	0	0.065	0.12497	1.11311
TCGA-AZ-4323-01A-21R-1839-07	0.207902	0	0.112491	0.145025	0	0.100862	0.017673	0.139045	0.0926863	0	0.0264133	0	0	0.0648567	0.0277295	0.0351105	0	0.00948015	0	0.0207255	0	0	0.006	0.366171	0.941681
TCGA-G4-6317-02A-11R-2066-07	0	0.0479062	0.0215017	0.0124186	0	0.0117218	0	0.00811827	0.0616336	0	0.0218891	0	0	0.68104	0.00144136	0.0375103	0.00642364	0	0	0.0883957	0	0	0.084	0.104534	1.15109
TCGA-G4-6317-01A-11R-1723-07	0.0727791	0	0.0229956	0.438927	0	0	0.0852625	0.168487	0.0501102	0	0.00517658	0	0.00378821	0.0724314	0.044745	0	0.0125803	0	0	0.0227167	0	0	0.209	0.058315	1.11644
TCGA-QG-A5YW-01A-11R-A28H-07	0.163117	0	0.260105	0.0450092	0	0.174828	0.00956521	0.0398686	0.0742544	0	0.0253577	0	0.00369039	0.0676248	0.0173895	0.0411198	0	0.00733845	0	0.0675584	0.00317282	0	0.003	0.486926	0.874023
TCGA-A6-6137-01A-11R-1774-07	0	0.000809235	0.133922	0.0477514	0	0.212144	0	0.0339	0.175266	0	0	0.0164462	0	0.116511	0.0171478	0.0824781	0.0201873	0.0716063	0.0427329	0	0.0239189	0.00517847	0.024	0.209751	1.00287
TCGA-G4-6304-01A-11R-1928-07	0.00342474	0	0.0169497	0.218729	0	0.0716856	0.0782469	0	0.02739	0	0.00129687	0.0553599	0.0131267	0.137515	0.188357	0.122505	0.042932	0	0.0150141	0	0.00746753	0	0.023	0.219303	1.01214
TCGA-A6-3810-01A-01R-1022-07	0.0280166	0	0.0754344	0.0380827	0	0.0453688	0.0475231	0.0687546	0.0196953	0	0.00980332	0	0	0.281501	0.0781881	0.154015	0.00629623	0	0	0.101498	0	0.0458227	0.056	0.140061	1.04065
TCGA-A6-3810-01B-04R-A277-07	0.0311837	0	0.0168462	0	0	0.254217	0.0203289	0	0	0	0.0635566	0	0	0.180952	0.0646527	0.0621127	0.00122069	0	0	0.0603656	0.226109	0.0184547	0.198	0.0616258	1.06367
TCGA-A6-3810-01A-01R-A278-07	0.0366032	0	0.0317913	0.0354544	0	0.0694389	0.0153511	0.0746341	0.0124492	0	0.0184875	0	0	0.368241	0.0868233	0.0932381	0	0	0	0.10432	0.00938323	0.0437853	0.145	0.0796349	1.08179
TCGA-CM-4752-01A-01R-1410-07	0.00857531	0	0.0887686	0.0748142	0	0.136103	0.0393429	0.100119	0.104395	0	0.0346078	0	0	0.108374	0.100529	0.156914	0.027619	0	0.0152194	0	0	0.00461905	0.053	0.144419	1.0302
TCGA-AA-3815-01A-01R-1022-07	0.0647619	0	0.0112129	0.208178	0	0.0858134	0.125679	0.0516048	0.062709	0	0.0369338	0	0	0.102891	0.0962164	0.128355	0.00887349	0.00557642	0.0111953	0	0	0	0.072	0.114792	1.04704
TCGA-A6-3807-01A-01R-1022-07	0.0207944	0	0.0259402	0.107181	0	0.169073	0.0215317	0.0440718	0.0699771	0	0	0	0	0.161426	0.124698	0.065084	0.0488811	0	0	0.0118409	0.0504052	0.0790965	0.409	0.0165677	1.08734
TCGA-D5-6537-01A-11R-1723-07	0	0	0.00488848	0.0963065	0	0.203139	0.127334	0	0.0740959	0	0.0380742	0	0.0140592	0.193539	0.00811291	0	0.00469293	0.0272839	0	0.11372	0	0.0947542	0.092	0.102306	1.05585
TCGA-D5-6926-01A-11R-1928-07	0.0363796	0	0.0662538	0.031411	0	0.0685329	0.0165942	0.0291307	0.0404255	0	0.00120947	0.0136828	0	0.445676	0.122393	0.0452715	0.00504882	0	0	0.0509544	0	0.027036	0.073	0.112747	1.07975
TCGA-CK-4947-01B-11R-1653-07	0.0469564	0	0.126103	0.147726	0	0.215657	0.00995139	0.0629856	0.0591221	0	0	0	0.0041553	0.0492247	0.0565154	0.0978093	0.065352	0	0.0262505	0	0.0232613	0.00893044	0.017	0.250973	0.985442
TCGA-G4-6626-01A-11R-1774-07	0.0557975	0	0.0213934	0.163149	0	0.195324	0.126819	0.0210969	0	0	0	0.00225157	0.0270234	0.153089	0.0598927	0	0.0227278	0.0256002	0	0.0856588	0.0401764	0	0.065	0.125407	1.03671
TCGA-CM-5868-01A-01R-1653-07	0.00862736	0	0.0990774	0.0345567	0	0.139501	0	0.0128495	0.06587	0	0	0.016563	0	0.389208	0.0743338	0.118533	0.0156618	0	0.0252181	0	0	0	0.06	0.13491	1.05411
TCGA-AA-3986-01A-02R-1022-07	0.0540594	0	0.208524	0.10994	0	0.126436	0.026719	0.0550941	0.101308	0	0.00324911	0.00758502	0	0.0974146	0.0778832	0.0744034	0.00633747	0	0.0381299	0	0	0.012916	0.006	0.368371	0.933568
TCGA-AA-3973-01A-01R-1022-07	0.0703303	0	0.0147106	0.0827224	0	0.203771	0	0.0268216	0.117919	0	0	0.00990702	0	0.307597	0.054942	0.0933668	0.00514188	0	0	0.0127699	0	0	0.07	0.119447	1.05613
TCGA-AA-3673-01A-01R-0905-07	0.0760248	0	0.0452095	0.0924602	0	0.181503	0.0104422	0.0334029	0.125303	0	0.0267057	0.00382706	0.0399539	0.143943	0.0719041	0.0157095	0.0370366	0	0.0858046	0.0107694	0	0	0.043	0.1583	1.02122
TCGA-CM-6675-01A-11R-1839-07	0	0	0.0497033	0.107187	0	0.261014	0.0135841	0.0629918	0.132	0	0.041387	0	0	0.0364275	0.0820769	0.155825	0.0391358	0.00304741	0	0.0156196	0	0	0.118	0.0890055	1.06834
TCGA-AA-3538-01A-01R-0821-07	0.0268905	0	0.165065	0	0	0.150236	0	0.0422574	0.0515674	0	0.00544532	0	0	0.252774	0.0423888	0.123831	0.0498603	0	0.0279485	0.0141584	0	0.0475776	0.014	0.269753	0.977968
TCGA-AZ-4614-01A-01R-1410-07	0	0.00300355	0.000581963	0.401091	0	0	0.0128704	0.076506	0.163648	0	0.0138906	0.00239627	0.0417516	0.0186932	0.0773214	0	0	0.0288954	0	0.140826	0.0185246	0	0.059	0.138936	1.07252
TCGA-D5-6923-01A-11R-A32Z-07	0.0400784	0	0.0131337	0.0114394	0	0.131404	0.0258938	0.0120316	0.0375074	0	0.031059	0	0	0.382355	0.0249998	0.0860663	0	0.0223564	0	0.154682	0	0.0269938	0.065	0.125621	1.06501
TCGA-A6-2672-01B-03R-2302-07	0.0167083	0	0.0126763	0.0516628	0	0.296422	0.0662445	0	0.0205663	0	0.127608	0	0	0.184321	0.0889756	0.0251324	0.0102083	0	0	0.0890268	0.0104472	0	0.254	0.0446561	1.08446
TCGA-A6-2672-01A-01R-0826-07	0.0354373	0	0.0166326	0.156039	0	0.0923142	0.0388479	0.0634317	0.071126	0	0.0807733	0	0	0.19774	0.0594766	0.0656758	0.00284602	0.0129289	0	0.0895427	0	0.0171885	0.149	0.0781088	1.06427
TCGA-G4-6299-01A-11R-1774-07	0.0780811	0	0.0526631	0.219532	0	0.158688	0	0.0473229	0.0686845	0	0.0285884	0.0208038	0	0.114995	0.0433183	0.130718	0.0279762	0.000649183	0.00700588	0	0	0.000973442	0.036	0.174298	1.02527
TCGA-D5-6932-01A-11R-1928-07	0.0382834	0	0.00879875	0.0532636	0	0.15278	0.046025	0.0117453	0.0716337	0	0.0728961	0	0	0.288348	0.0251623	0.127616	0.00567235	0	0	0.0928816	0	0.00489436	0.047	0.153904	1.03447
TCGA-SS-A7HO-01A-21R-A37K-07	0.000183838	0	0.0422685	0.133468	0	0.1668	0	0.0786678	0.0520569	0	0.085669	0	0.0908128	0.0558662	0.0324533	0.13872	0	0.00206052	0	0.109393	0.00650476	0.00507519	0.546	0.000507699	1.09024
TCGA-AA-3527-01A-01R-0821-07	0.0106148	0.00355517	0.0123775	0.158444	0	0	0.0478756	0.0302519	0.107386	0	0.0581238	0	0	0.367285	0.0677245	0.0572913	0.0261384	0	0	0.0451917	0	0.00774042	0.115	0.0899643	1.07299
TCGA-G4-6625-01A-21R-1774-07	0.0314194	0.0153431	0.0872957	0.0932065	0	0.113877	0.0420368	0.0837765	0.0548216	0	0.00498317	0.00699193	0	0.209372	0.0697935	0.0857177	0.04158	0	0.059785	0	0	0	0.024	0.210567	0.998117
TCGA-AA-3521-01A-01R-0821-07	0.0178926	0	0.131197	0.0601855	0	0.154284	0.00586132	0.0276652	0.0961021	0	0	0.00425862	0	0.167221	0.0499185	0.183758	0.0342604	0	0	0.0347454	0	0.0326512	0.019	0.230975	0.991453
TCGA-AA-3542-01A-02R-1873-07	0.000610636	0	0.0492412	0.0684839	0	0.0171272	0	0.0205165	0.156683	0	0	0.015975	0	0.394312	0.0684637	0.118225	0.0005265	0	0	0.0817156	0.00227513	0.00584573	0.106	0.0939322	1.08014
TCGA-A6-4107-01A-02R-1410-07	0.00627562	0.00753904	0.247846	0.0230711	0	0.169437	0.0131223	0.0231628	0.106004	0	0.019946	0	0	0.120569	0.0588444	0.136676	0.0535578	0	0.0108311	0.00311833	0	0	0.006	0.374308	0.930243
TCGA-AA-3845-01A-01R-1022-07	0.036062	0	0.139496	0.109203	0	0.11158	0.112537	0.0427012	0.044854	0	0.0383965	0	0	0.0984512	0.0604494	0.0974799	0.00655967	0.0250612	0.028715	0	0.0240019	0.0244512	0.013	0.274131	0.969733
TCGA-AA-3980-01A-02R-1022-07	0.0305915	0	0.00755613	0.254618	0	0.00872698	0.0830437	0.0731959	0.145702	0.0384595	0	0	0	0.0491404	0.0493652	0.0880088	0.0701637	0	0.00221637	0.000394697	0.0423048	0.0565127	0.069	0.119953	1.04827
TCGA-AA-3955-01A-02R-1022-07	0	0	0.116345	0.052948	0	0.265719	0.0214045	0.0298269	0.00412232	0	0	0.0208667	0	0.0820301	0.0432514	0.199321	0.0313026	0	0.0920873	0.000387304	0.0354621	0.00492511	0.032	0.187023	1.00317
TCGA-A6-A567-01A-31R-A28H-07	0.208575	0	0.0506154	0.121516	0	0.179983	0	0	0.038633	0	0	0	0.0141571	0.226987	0.0216535	0.11568	0	0.0220569	0.000142977	0	0	0	0.023	0.221348	1.00468
TCGA-A6-2686-01A-01R-A32Z-07	0.0233252	0	0.0415884	0.248169	0	0.0682761	0.0823513	0.075566	0.0425437	0	0.0373246	0	0	0.0565222	0.0637697	0.141905	0.0508776	0	0	0.0208427	0.0320643	0.0148746	0.067	0.121973	1.03952
TCGA-CM-6171-01A-11R-1653-07	0.0519714	0	0.013277	0.0495102	0	0.262921	0.0271039	0.0161727	0.0196985	0	0.0128507	0	0	0.122178	0.0749397	0.107417	0.0174108	0.00894339	0	0.100533	0	0.115073	0.078	0.108371	1.04497
TCGA-CA-6715-01A-21R-1839-07	0.0307326	0	0.0631928	0.0871789	0	0.0501162	0	0.0373311	0.101469	0	0.00487779	0.0124288	0	0.435259	0.0311884	0.0281928	0	0	0	0.111053	0	0.00697852	0.071	0.116918	1.07115
TCGA-AA-3679-01A-02R-0905-07	0.0381732	0	0.206995	0.0658233	0	0.185903	0	0.0268405	0.0344718	0	0.0497556	0.0203289	0	0.107135	0.0810029	0.141991	0.00892655	0	0.0242112	0	0	0.00844161	0.007	0.346715	0.942468
TCGA-AA-3856-01A-01R-0905-07	0.0255802	0	0.108766	0.106979	0	0.0998397	0.030022	0.057836	0.0961325	0	0	0	0	0.200174	0.0999918	0.0942532	0.0511994	0	0.0241722	0	0.0050541	0	0.029	0.198565	1.00676
TCGA-AA-3496-01A-21R-1839-07	0.0270349	0	0.103835	0.106454	0	0.223905	0.0703409	0.00441905	0.0519945	0	0.0419249	0	0.0176325	0.116943	0.08383	0.103229	0.0430205	0	0.00543641	0	0	0	0.021	0.225128	0.993726
TCGA-AA-A004-01A-01R-A00A-07	0.110273	0	0.117908	0.174056	0	0	0	0.0309377	0.237998	0	0	0.059573	0	0.19908	0.0172443	0.038391	0	0	0	0.0145397	0	0	0.008	0.295479	0.974583
TCGA-CK-5915-01A-11R-1653-07	0	0.0101896	0.0150242	0.0650063	0	0.328122	0.18552	0	0.0143306	0	0.11291	0	0.0456173	0.056901	0	0	0.0138159	0.0586753	0	0.0775383	0.0163498	0	0.105	0.0944144	1.06305
TCGA-CA-5254-01A-21R-1839-07	0.0155418	0	0.159174	0.0986191	0	0.189994	0.0273964	0.0376879	0.0771663	0	0.0386841	0	0	0.210826	0.0393697	0.085894	0	0	0.00748406	0.0121623	0	0	0.017	0.253789	0.986596
TCGA-AZ-6608-01A-11R-1839-07	0.0582916	0	0.114353	0.0119551	0	0.259875	0.227266	0	0.0136352	0	0.0834094	0	0.000224934	0.158353	0	0	0.00414613	0.0288027	0	0.033919	0.00576861	0	0.029	0.196254	1.00813
TCGA-A6-5666-01A-01R-1653-07	0.0439861	0	0.0265933	0.0073524	0	0.261966	0	0	0.0202589	0	0.0445149	0	0	0.285519	0.104359	0.0994469	0	0	0	0.0465406	0	0.0594636	0.103	0.0974615	1.06112
TCGA-A6-3808-01A-01R-1022-07	0.0921973	0	0.0464018	0.0437626	0	0.12516	0.010376	0.0542617	0.0659379	0	0	0.0202736	0	0.187306	0.0653627	0.116666	0.0126545	0	0	0.108895	0.0225641	0.0281805	0.034	0.179737	1.01344
TCGA-AU-6004-01A-11R-1723-07	0.0490497	0	0.0277187	0.0708311	0	0.137775	0.0391353	0.0223792	0.0885951	0	0.0806237	0	0	0.28475	0.0594463	0.0893759	0.0114593	0	0	0.033693	0	0.00516779	0.061	0.131791	1.04135
TCGA-AA-3514-01A-02R-0821-07	0.00326931	0	0.0282473	0.0773555	0	0.0581373	0	0.0163197	0.214735	0	0	0.0238727	0.0137873	0.405881	0.0215624	0.0646276	0.0627264	0	0.00947885	0	0	0	0.069	0.120001	1.06742
TCGA-AA-3710-01A-01R-1022-07	0.0138974	0	0.0393904	0.182356	0	0.0284573	0.123178	0.0746578	0.0454052	0	0.0429039	0	0	0.00870937	0.0723181	0.133954	0.0259397	0.012717	0	0.0805307	0.00942283	0.106162	0.118	0.0886604	1.04882
TCGA-A6-5659-01A-01R-A278-07	0.0175	0	0.0632866	0	0	0.130559	0	0.0279866	0	0.0298832	0	0	0	0.449537	0.0644892	0.149486	0.011114	0	0	0.041573	0.00938272	0.00520341	0.078	0.108231	1.08514
TCGA-A6-5659-01B-04R-A277-07	0.0950406	0	0.0161847	0	0	0.379062	0.0584611	0	0	0	0.0701028	0	0.0274599	0.0648054	0	0.131689	0	0.0661791	0	0.0910161	0	0	0.275	0.0401527	1.06921
TCGA-A6-5659-01A-01R-1653-07	0.0561273	0	0.0294668	0.043859	0	0.210941	0.0453953	0.0205467	0.0442922	0	0.0563638	0	0	0.332482	0.0422287	0.0232137	0.0152535	0	0	0.0709243	0.00890651	0	0.072	0.115146	1.05208
TCGA-AZ-4615-01A-01R-1410-07	0.0310837	0	0.0260283	0.396597	0	0	0.109625	0.0789502	0.0225227	0	0	0.0258156	0.0159105	0.0473419	0.113017	0.063816	0.0215609	0.00586037	0.0418701	0	0	0	0.043	0.158371	1.04285
TCGA-AA-A00Z-01A-01R-A002-07	0	8.52314e-05	0.0997747	0.0864117	0	0.0924688	0.0658899	0.0652503	0.106464	0	0.0393972	0	0	0.131764	0.106575	0.126968	0.00674761	0.0191623	0.0502654	0	0	0.00277631	0.045	0.155839	1.02195
TCGA-A6-5660-01A-01R-1653-07	0.00812143	0	0.0315648	0.0338921	0	0.149882	0	0.0227342	0.0452704	0	0	0	0	0.381567	0.0332526	0.168637	0.0197953	0	0	0.0607633	0.028599	0.0159219	0.186	0.0655928	1.09247
TCGA-D5-6536-01A-11R-1723-07	0.0133582	0	0.00349617	0.00383046	0	0.135398	0	0	0	0	0.0138457	0	0	0.463307	0.00294917	0.105038	0	0.014314	0	0.158978	0	0.0854861	0.017	0.250443	1.02674
TCGA-DM-A28M-01A-12R-A16W-07	0	0	0.00267456	0.0509449	0	0.436937	0.0705861	0.0214865	0.100949	0	0.0376731	0	0.0223977	0	0.0293395	0.0396203	0.0168107	0.0222865	0	0.148294	0	0	0.296	0.0357771	1.11184
TCGA-AA-A02W-01A-01R-A00A-07	0.0283428	0	0.0715837	0.125758	0	0.174336	0	0.11558	0.102869	0	0	0.0477909	0.00534669	0.109629	0.0497633	0.0899818	0.0180686	0.00151283	0.0594379	0	0	0	0.056	0.140324	1.03843
TCGA-AZ-6600-01A-11R-1774-07	0.0333399	0.0205329	0.148125	0.0453881	0	0.106778	0.00810208	0.0383485	0.132946	0	0.0355161	0	0	0.220728	0.0525555	0.121629	0	0	0	0.0285219	0	0.00748868	0.012	0.277406	0.97433
TCGA-AA-3970-01A-01R-1022-07	0.0398105	0	0.143492	0.0823083	0	0.222849	0.00121925	0.0913941	0.0572741	0	0.0110558	0	0	0.0919542	0.0272049	0.140695	0.040154	0.00992345	0	0.0159824	0.0246823	0	0.014	0.270591	0.976639
TCGA-A6-5661-01A-01R-1653-07	0.0266483	0	0.124582	0.108115	0	0.241146	0.0376074	0.0993569	0.0322785	0	0.0331406	0	0	0.107262	0.0520532	0.0678221	0.0151553	0.0132562	0	0.0293958	0.0102465	0.00193356	0.024	0.213204	1.005
TCGA-A6-5661-01B-05R-2302-07	0.0487449	0	0.0242107	0.056616	0	0.332676	0.00685578	0.0586317	0.0464208	0	0.0126281	0	0.0117179	0.00768751	0	0.0362842	0	0.0686643	0	0.237147	0.0237974	0.0279172	0.074	0.1122	1.0628
TCGA-AA-3663-01A-01R-1723-07	0.0320544	0	0.024568	0.0514542	0	0.130563	0.0186485	0.0474693	0.0318503	0	0.00192969	0.01508	0	0.118806	0.0891612	0.202239	0.0227964	0	0	0.170252	0.0299981	0.0131292	0.036	0.174862	1.01959
TCGA-A6-2684-01A-01R-A278-07	0.00168889	0	0.0132903	0.0353638	0	0.150428	0.035527	0.039038	0.0327834	0	0.017586	0	0	0.268802	0.0594023	0.188714	0.0374764	0.00419764	0	0.0213264	0.094376	0	0.271	0.0410368	1.0812
TCGA-A6-2684-01A-01R-1410-07	0	0	0.0333756	0.0785423	0	0.10132	0.00667365	0.0211007	0.130524	0	0.038236	0	0.00802351	0.339335	0.0674232	0.110847	0.0453824	0.00155724	0.00218068	0.0154788	0	0	0.223	0.0545871	1.08531
TCGA-A6-2684-01C-08R-A277-07	0.0288171	0	0.00329483	0	0	0.219898	0	0.0255926	0	0	0.027952	0	0	0.0240995	0.198716	0.225592	0	0.03436	0	0.136605	0.061284	0.0137886	0.032	0.187032	1.02898
TCGA-AA-3492-01A-01R-1410-07	0.0448185	0	0.0191963	0.136718	0	0.202534	0	0.0388625	0.0721887	0	0.0331995	0.0136263	0.00679559	0.0857395	0.0843255	0.14888	0.0137347	0	0	0.0838102	0	0.0155709	0.122	0.087451	1.0581
TCGA-AA-3562-01A-02R-0821-07	0.0104951	0	0.165173	0.0537955	0	0.0996591	0	0.0419834	0.105033	0	0	0.0203485	0	0.173863	0.0543802	0.164857	0.0224772	0	0.0647614	0	0.0231735	0	0.014	0.270314	0.973463
TCGA-G4-6294-01A-11R-1774-07	0.0295081	0	0.0237659	0.0423847	0	0.352754	0.0826841	0.0256517	0	0	0.0455538	0	0	0.12368	0.0396314	0.113934	0.097415	0	0	0.023037	0	0	0.177	0.0685328	1.06026
TCGA-AA-3846-01A-01R-1022-07	0.0429473	0	0.105239	0.0875297	0	0.165968	0.0900974	0.112387	0.0100948	0	0.045127	0	0	0.0918925	0.0112383	0.130703	0.0187686	0.0300569	0	0.0314954	0.0264552	0	0.019	0.23097	0.989443
TCGA-F4-6855-01A-11R-1928-07	0	0.0150156	0.0221884	0.0400431	0	0.150503	0	0.0108677	0.0833091	0	0	0.0598746	0	0.246947	0.0386242	0.268631	0.00987794	0	0.041013	0	0.0104372	0.00266779	0.081	0.105629	1.05547
TCGA-AA-3662-01A-01R-1723-07	0.0329483	0	0.0868917	0.0756886	0	0.110468	0.0164906	0.014634	0.00702169	0	0.0463968	0.00483888	0.00549119	0.160919	0.106614	0.153882	0.0142421	0	0	0.110092	0.00903402	0.0443474	0.024	0.214333	0.999845
TCGA-AA-A01T-01A-21R-A16W-07	0	0	0.0720258	0.152783	0	0.112784	0	0	0.179252	0	0	0.00101179	0.0268043	0.169343	0.164955	0	0.0219142	0	0	0.0991268	0	0	0.112	0.091178	1.07068
TCGA-QG-A5Z2-01A-11R-A28H-07	0.166829	0	0.120156	0.184966	0	0.191111	0	0.0977081	0.104238	0	0	0	0.00288598	0.0426498	0.0416898	0.0362941	0	0.00938439	0.00208736	0	0	0	0.007	0.321258	0.970245
TCGA-AU-3779-01A-01R-1723-07	0.019925	0	0.120417	0.0478309	0	0.18529	0	0.042148	0.107749	0	0.0598852	0	0	0.237779	0.0166535	0.0232084	0.0142665	0.00984801	0	0.114999	0	0	0.024	0.212035	1.00574
TCGA-CM-6166-01A-11R-1653-07	0.0129885	0.000599919	0.0043165	0.0136117	0	0.143398	0.0492366	0.0203966	0.103671	0	0.0784863	0	0	0.473249	0.00999381	0.0188839	0.00488426	0	0	0.0662837	0	0	0.036	0.173061	1.05011
TCGA-CM-6168-01A-11R-1653-07	0.0273944	0	0.0182083	0.0306419	0	0.154775	0.000625051	0.0570426	0.06588	0	0.010934	0	0	0.228778	0.0945221	0.14549	0.0102526	0	0.0117317	0.0667677	0.0338903	0.0430668	0.2	0.0612777	1.06914
TCGA-AA-3667-01A-01R-0905-07	0.00660521	0.0148882	0.0878045	0.147875	0	0.0153165	0.0432095	0.0269718	0.163925	0	0.0330276	0	0	0.184267	0.0305654	0.0448219	0.0361372	0	0	0.111486	0.0124834	0.0406149	0.028	0.202351	1.00449
TCGA-AA-3664-01A-01R-0905-07	0.0233275	0	0.0393081	0.0979545	0	0.190599	0.00579985	0.150126	0.0496555	0	0.0285236	0	0	0.175325	0.0925837	0.116051	0	0	0	0.022387	0	0.00835873	0.132	0.0839304	1.06652
TCGA-AA-3666-01A-02R-0905-07	0.0184082	0	0.0955793	0.0480992	0	0.220158	0.0478504	0.067023	0.0245626	0	0.0206691	0	0.00464205	0.103852	0.0882064	0.150254	0.00889275	0	0	0.0819859	0	0.019817	0.036	0.172565	1.01412
TCGA-AA-3930-01A-01R-1022-07	0.0799824	0	0.0647992	0.0581152	0	0.175142	0.00489936	0.0362167	0.0509271	0	0	0.00328355	0.0203978	0.117121	0.0426899	0.120859	0.0358576	0.0159839	0	0.0497721	0.0565265	0.0674272	0.027	0.203516	0.997865
TCGA-AZ-4308-01A-01R-1410-07	0.0084926	0	0.0389175	0.0556389	0	0.168532	0	0.00446327	0.168469	0	0.0091438	0	0	0.355247	0.0539161	0.0790086	0.0060533	0	0	0.0448161	0	0.00730156	0.079	0.107195	1.06611
TCGA-AA-3506-01A-01R-1410-07	0.0396006	0	0.125309	0.130496	0	0.0869613	0.00617636	0.0284256	0.109436	0	0.0553093	0	0	0.149677	0.0298903	0.121548	0.00292377	0.00287421	0	0.0894718	0.00971082	0.0121898	0.017	0.244504	0.98635
TCGA-NH-A8F8-01A-72R-A41B-07	0.0250969	0	0.0989094	0.0561069	0	0.0698376	0	0.0677229	0.0852474	0	0.0245083	0	0	0.184511	0.10221	0.213279	0	0	0.0161927	0	0.053648	0.00272933	0.034	0.18144	1.01404
TCGA-AA-3855-01A-01R-1022-07	0	0	0.224802	0.0802249	0	0.210762	0.00132848	0.0417803	0.0834115	0	0	0.0295152	0.00613283	0.0743614	0.0339358	0.121741	0.0189549	0	0.0382944	0	0.0246202	0.0101355	0.007	0.334028	0.948943
TCGA-AZ-6606-01A-11R-1839-07	0.0272859	0	0.069294	0.0331953	0	0.248382	0.0066119	0.115988	0.103356	0	0	0.0138358	0	0.187724	0.0320534	0.0956283	0	0.0534565	0	0.0131899	0	0	0.067	0.12143	1.04904
TCGA-G4-6315-01A-11R-1723-07	0.278208	0	0.0636177	0.157523	0	0.309156	0	0	0.0225353	0	0	0	0.0238459	0.0383154	0.0419807	0	0	0	0	0.0648188	0	0	0.007	0.328317	0.965867
TCGA-G4-6309-01A-21R-1839-07	0	0.00216009	0.0806262	0.140959	0	0.200315	0.0167335	0.131231	0.0963768	0	0.0486694	0	0	0.113515	0.0423071	0.0886566	0.0104871	0.0155909	0	0.0123731	0	0	0.067	0.120934	1.05644
TCGA-AA-3956-01A-02R-1022-07	0.123267	0	0.247953	0.0628028	0	0.150537	0.0747955	0.0160681	0.0630855	0	0	0.0235287	0	0.0250111	0.00649981	0.0689028	0.0251205	0.0328877	0.0652984	0	0.00266115	0.0115811	0.003	0.473183	0.880473
TCGA-QG-A5YV-01A-11R-A28H-07	0.00957359	0	0.176831	0.128324	0	0.19518	0.00890241	0.0692922	0.109637	0	0.0174904	0	0.00185516	0.0783335	0.0760763	0.0958227	0.0139155	0.00305535	0	0.0153395	0	0.000371496	0.015	0.26752	0.984264
TCGA-CK-5913-01A-11R-1653-07	0.0175191	0	0.00384016	0.056154	0	0.166805	0.0471001	0.0768234	0.0570847	0	0.0855588	0	0	0.144611	0.0507515	0.0598867	0.046484	0.0180371	0	0.125567	0.000218143	0.0435593	0.048	0.150412	1.02876
TCGA-G4-6320-01A-11R-1723-07	0.168768	0	0.0217814	0.101982	0	0.177774	0	0.104743	0.147782	0	0	0.0801683	0.0114907	0.0685533	0.0493869	0.0126557	0.0356787	0	0.0192361	0	0	0	0.023	0.221724	1.01528
TCGA-AA-A02J-01A-01R-A00A-07	0.0466841	0	0.0847676	0.0567007	0	0.149192	0.16478	0.052033	0.049497	0	0.0311213	0	0.0147276	0.234618	0.0128253	0	0.00359909	0.024861	0	0.0745929	0	0	0.062	0.129549	1.03496
TCGA-F4-6854-01A-11R-1928-07	0.0138246	0	0.083858	0.162425	0	0.103999	0.0363338	0.0814954	0.080445	0	0.0262179	0	0	0.237611	0.0707765	0.0763081	0.00392356	0	0	0.0227823	0	0	0.047	0.152578	1.03344
TCGA-AA-A00O-01A-02R-A089-07	0.0281348	0	0.0158223	0.0607473	0	0.0570391	0	0.0194936	0.1492	0	0.0818134	0	0	0.417192	0.0556654	0.0933396	0	0	0	0.0215523	0	0	0.042	0.159965	1.0487
TCGA-DM-A28F-01A-11R-A32Y-07	0	0.0346379	0.22267	0.0814939	0	0.0946938	0	0.165572	0.113375	0	0	0.0431207	0	0.0709195	0.109162	0.0410634	0.00206622	0	0.0212253	0	0	0	0.007	0.33231	0.95828
TCGA-AA-3862-01A-01R-1022-07	0	0.00486583	0.0374656	0.206848	0	0.121392	0.104973	0.0607913	0.0683701	0	0.0269708	0	0	0.095148	0.0743126	0.103372	0.00712668	0.00158212	0	0.0319703	0.0343727	0.0204397	0.147	0.0790379	1.06194
TCGA-AA-A010-01A-01R-A089-07	0.033581	0	0.0899084	0.202349	0	0	0.0434969	0.124434	0.0969856	0	0.0349747	0.016705	0	0.14407	0.0842556	0.08297	0.01766	0	0.0185222	0	0.0020154	0.00807162	0.03	0.191868	1.01365
TCGA-A6-2675-01A-02R-1723-07	0.0780408	0	0.0338746	0.0330784	0	0.129332	0	0.01494	0.103403	0	0.0166822	0	0	0.242575	0.06518	0.215484	0.00989905	0	0	0.0575106	0	0	0.048	0.151639	1.03209
TCGA-AA-3519-01A-02R-0821-07	0.0260912	0	0.184965	0.0144217	0	0.267845	0.00374782	0.0182771	0.0301516	0	0.0025188	0	0	0.111388	0.0589559	0.170518	0	0.0434843	0	0.00656847	0.0131818	0.0478865	0.008	0.30212	0.961582
TCGA-D5-6922-01A-11R-1928-07	0.0394146	0	0.016344	0.0820072	0	0.113205	0	0.0333677	0.0976673	0	0.0228905	0	0	0.284655	0.116563	0.151417	0	0	0.000143898	0.0377522	0	0.00457273	0.095	0.10073	1.06336
TCGA-G4-6323-01A-11R-1723-07	0.375007	0	0.162446	0.054507	0	0.210255	0.0190129	0.0454062	0.0373649	0	0	0	0	0.0241179	0.0219548	0.031924	0	0.00272478	0.0152802	0	0	0	0.002	0.535812	0.84712
TCGA-AA-A01V-01A-23R-A083-07	0.0225516	0	0.0787731	0.0750616	0	0.289662	0.0134969	0.0638255	0.252713	0	0.0194826	0	0.0146218	0.0818465	0.0502551	0.00866919	0.00136099	0	0	0.0276802	0	0	0.06	0.134685	1.06981
TCGA-AA-A00K-01A-02R-A002-07	0	0.0241849	0.142073	0.0438247	0	0.13983	0	0.0611067	0.153073	0	0.0391457	0	0	0.230574	0.0209204	0.0583809	0	0.00900314	0	0.0778832	0	0	0.018	0.239267	0.993662
TCGA-A6-6651-01A-21R-1839-07	0.0789595	0	0.158296	0.0590547	0	0.0519368	0.015984	0.0393187	0.0705347	0	0.0142765	0	0	0.336645	0.0353104	0.0797392	0.0119567	0	0.0473389	0	0	0.0006491	0.008	0.310643	0.963605
TCGA-A6-2679-01A-02R-1410-07	0.0103806	0.00413175	0.197082	0.172051	0	0.0617061	0	0.0659989	0.205001	0	0	0.0400732	0	0.122829	0.04067	0.0347526	0.00179215	0	0	0.0435319	0	0	0.007	0.347501	0.948817
TCGA-AA-A00A-01A-01R-A002-07	0.0676639	0	0.0261341	0.111392	0	0.15028	0	0.0437657	0.0973883	0	0.033625	0.0100444	0	0.185212	0.0745474	0.114292	0.00272473	0	0	0.0829306	0	0	0.063	0.128403	1.04068
TCGA-5M-AAT4-01A-11R-A41B-07	0.0192935	0	0.0651089	0.184992	0	0.161574	0	0.0576366	0.0611211	0	0.016349	0	0	0.200747	0.0701883	0.0925193	0	0	0	0.0294846	0.00632394	0.0346615	0.273	0.0405869	1.08167
TCGA-AA-A00E-01A-01R-A002-07	0.10053	0	0.02532	0.0676798	0	0.14892	0.0307555	0.0527948	0.0440092	0	0	0.0380864	0	0.204673	0.123825	0.127919	0.0185477	0	0.0169407	0	0	0	0.037	0.171594	1.02183
TCGA-AA-A01F-01A-01R-A002-07	0	0.00310709	0.0182096	0.0189317	0	0.335123	0	0	0.179098	0	0.0960871	0	0	0.171431	0	0.00543619	0.0160799	0	0	0.14892	0.00657374	0.00100268	0.3	0.0347853	1.10502
TCGA-AA-A01P-01A-21R-A083-07	0.0332717	0	0.0876704	0.214055	0	0.00289783	0.097325	0.0318168	0.109723	0	0.089785	0	0	0.115911	0.0841701	0.09405	0	0	0	0.0220726	0	0.017252	0.033	0.186137	1.01578
TCGA-AD-6888-01A-11R-1928-07	0.0848719	0	0.209191	0.0487373	0	0.275168	0	0	0.0636224	0	0	0.0668309	0.0058337	0.138494	0.0237756	0	0	0.0834753	0	0	0	0	0.007	0.328928	0.957366
TCGA-AY-5543-01A-01R-1653-07	0.0219058	0	0.159673	0.115397	0	0.12331	0.077715	0.100788	0.0532625	0	0	0	0	0.130924	0.0884691	0.0696281	0.0177617	0.0257244	0	0.0154413	0	0	0.01	0.28326	0.97172
TCGA-AA-3495-01A-01R-1410-07	0.0257248	0	0.222238	0.0933404	0	0.225059	0.0456109	0.0160024	0.0463473	0	0.0335937	0	0	0.0636753	0.0486543	0.132026	0.00800327	0	0.0023489	0.0217522	0	0.0156241	0.007	0.354706	0.939552
TCGA-AA-3851-01A-01R-1022-07	0.0489651	0	0.12204	0.0362277	0	0.226213	0.00870648	0.106914	0.0806134	0	0	0.0196893	0	0.0793972	0.0796543	0.110589	0.0462534	0	0.0249792	0	0.00587089	0.00388746	0.018	0.237882	0.990936
TCGA-DM-A1D0-01A-11R-A155-07	0	0.0239656	0.00514596	0.0275268	0	0	0	0.0380272	0.0480239	0.0244406	0.0114727	0	0	0.61931	0.00701217	0.132077	0	0	0	0.062998	0	0	0.017	0.250171	1.05156
TCGA-AZ-4313-01A-01R-1410-07	0.0196124	0	0.0337848	0.173486	0	0.184246	0	0.0491916	0.0652879	0	0.0266554	0	0.00538988	0.2206	0.0469113	0	0.0364946	0.00660977	0	0.12902	0	0.00271192	0.06	0.136743	1.04482
TCGA-G4-6303-01A-11R-1774-07	0.0242333	0	0.0686405	0.0750224	0	0.125154	0	0.0384551	0.069469	0	0.0236213	0	0	0.317843	0.0272401	0.0930341	0.0141564	0.0520118	0	0.0500858	0.00807888	0.0129548	0.053	0.144901	1.03748
TCGA-AA-3552-01A-01R-0821-07	0.0810791	0	0.258495	0.0821353	0	0.0939781	0	0.0491456	0.121498	0	0	0.0147187	0	0.0521173	0.0613777	0.140833	0.00589085	0.00142562	0.0373058	0	0	0	0.003	0.433496	0.902251
TCGA-AM-5820-01A-01R-1653-07	0.0176492	0.00982691	0	0.0444622	0	0.122817	0	0.0309995	0.0655944	0	0.0171635	0	0.0270737	0.191171	0.0600616	0.267115	0	0.0383538	0	0.0226926	0.0615869	0.0234334	0.181	0.0668828	1.06665
TCGA-G4-6293-01A-11R-1723-07	0	0	0.220392	0.0978331	0	0.216374	0.0583017	0.0295194	0.108154	0	0.0385235	0	0.00302228	0.113028	0.0510088	0.0330855	0.010092	0.000539304	0.0107957	0.00932987	0	0	0.007	0.329102	0.955047
TCGA-D5-6898-01A-11R-1928-07	0.0141456	0	0.0388865	0.0588203	0	0.148037	0.00437705	0.0419777	0.0645238	0	0.0186593	0	0	0.36582	0.0353184	0.0973082	0.00601301	0.0283423	0	0.0547768	0.00482621	0.0181671	0.112	0.090831	1.07123
TCGA-A6-5667-01A-21R-1723-07	0.031872	0	0.0102098	0.102735	0	0.177753	0.0370823	0.058919	0.0621462	0	0.0270905	0	0.00053042	0.200546	0.0379132	0.107169	0.0117626	0.0545843	0.00687933	0.0217705	0.0252704	0.0257669	0.061	0.130722	1.03675
TCGA-F4-6461-01A-11R-1774-07	0.365337	0	0.0617484	0.0234475	0	0.157658	0	0.0575466	0.0642916	0	0	0.013637	0	0.138938	0.0476785	0.0469722	0	0	0.0227442	0	0	0	0.003	0.487295	0.873501
TCGA-F4-6460-01A-11R-1774-07	0.062608	0	0.0427516	0.0801723	0	0.242085	0.048387	0.0116435	0.0796826	0	0.00381349	0.0195317	0	0.188818	0.0649894	0.117118	0.0171445	0	0.0212541	0	0	0	0.049	0.148604	1.02954
TCGA-G4-6628-01A-11R-1839-07	0.00675489	0	0.0398005	0.287532	0	0.0763614	0.087606	0.108243	0.0634323	0	0.0408749	0	0	0.035316	0.100219	0.0962918	0.0222797	0.0180123	0.0158822	0	0	0.00139394	0.131	0.0842313	1.07727
TCGA-AA-3688-01A-01R-0905-07	0.0512868	0	0.119146	0.0700174	0	0.16219	0.029684	0.0280974	0.108283	0	0.0391743	0	0	0.164925	0.0461478	0.134569	0.00206789	0.00492714	0.0172632	0.00024445	0	0.0219766	0.018	0.239493	0.988029
TCGA-AA-3548-01A-01R-1873-07	0.0168734	0	0.106458	0.0999367	0	0.167322	0.0127235	0.0279144	0.183844	0	0.00251172	0	0	0.0625933	0.0865376	0.189129	0.0279238	0	0.00328012	0.0129529	0	0	0.032	0.188228	1.01526
TCGA-AY-4071-01A-01R-1113-07	0.0222393	0	0.169992	0.151823	0	0.158447	0.00656089	0.0503927	0.146435	0	0.0234207	0.0114426	0.00992361	0.0558464	0.0643485	0.0862164	0.0284011	0	0.00606154	0	0	0.00844962	0.014	0.269228	0.983953
TCGA-D5-5540-01A-01R-1653-07	0.00170342	0	0.00155138	0.29771	0	0	0.171859	0.0209528	0	0	6.35803e-05	0.00674402	0	0.148325	0.130807	0.0795261	0.00971075	0	0	0.106129	0.00809732	0.0168204	0.018	0.239563	0.997761
TCGA-AA-3977-01A-01R-1022-07	0.00914365	0	0.026708	0.103253	0	0.11888	0.0769693	0.116843	0.00949326	0.0862223	0	0	0	0.126337	0.0488916	0.161377	0.0238107	0.00529254	0	0.0774924	0	0.00928645	0.163	0.0743163	1.05867
TCGA-CM-6161-01A-11R-1653-07	0.0231462	0	0.0633067	0.128023	0	0.263451	0	0.0619505	0.0608257	0.0168227	0	0	0	0.124883	0.0230567	0.135021	0.0497508	0.00773427	0.0109711	0	0.0282632	0.00279343	0.052	0.145681	1.03462
TCGA-AA-A02E-01A-01R-A00A-07	0	0	0.118028	0.0942699	0	0.156724	0	0.148072	0.138624	0	0.0315172	0.00870797	0.00541485	0.139322	0.0573394	0.0771086	0.024871	0	0	0	0	0	0.046	0.155123	1.03825
TCGA-AY-6386-01A-21R-1723-07	0.0228444	0	0.144447	0.035619	0	0.155973	0.0140106	0.044928	0.0773528	0	0.0403567	0	0	0.273952	0.0488183	0.0150919	0.0216547	0	0	0.0888937	0.00867809	0.00738121	0.018	0.24288	0.990798
TCGA-AA-A00L-01A-01R-A002-07	0	0	0.0960138	0.069561	0	0.122393	0	0.0388922	0.153193	0	0	0.0620637	0	0.259071	0.0356019	0.0351691	0	0.0228741	0	0.104906	0	0.000260652	0.058	0.139134	1.04242
TCGA-CK-5916-01A-11R-1653-07	0.0260944	0	0.0482598	0.160815	0	0.0712488	0.0718318	0.083915	0.0375584	0	0.0515638	0.0147445	0	0.143677	0.0896541	0.115815	0.02992	0	0.0410431	0	0	0.0138583	0.07	0.119128	1.03753
TCGA-D5-6541-01A-11R-1723-07	0.0230687	0	0.0964836	0.166299	0	0.0246151	0.0569358	0.0259708	0.0615663	0.00417217	0.00310977	0	0	0.183355	0.153336	0.16716	0.00955701	0	0	0.00718349	0	0.0171872	0.032	0.188886	1.01728
TCGA-AA-3869-01A-01R-1022-07	0.0352762	0	0.0194035	0.0667301	0	0.134418	0.0491367	0.0298146	0.073156	0	0.0762769	0	0	0.211591	0.0493049	0.126129	0	0	0	0.0702098	0.00708087	0.0514714	0.084	0.104426	1.04691
TCGA-CA-5797-01A-01R-1653-07	0.0766768	0	0.0727473	0	0	0.169677	0.00818008	0	0.075875	0	0.00762848	0.010191	0	0.357198	0.101792	0.0662633	0.0475159	0	0.00625537	0	0	0	0.035	0.178942	1.02874
TCGA-AA-3531-01A-01R-0821-07	0.0232358	0	0.0672324	0.0969439	0	0.0302316	0	0.0375196	0.124876	0	0.0669513	0	0	0.263973	0.0894509	0.120405	0.023404	0	0	0.0557766	0	0	0.062	0.129932	1.04181
TCGA-CM-6172-01A-11R-1653-07	0.0341494	0	0.129804	0.0193365	0	0.235445	0.0185532	0.0111551	0.033666	0	0.0338987	0	0	0.205283	0.0184882	0.124852	0.0134634	0.00843008	0.0595328	0.0111156	0.0218025	0.0210239	0.017	0.245256	0.983234
TCGA-AD-6963-01A-11R-1928-07	0.0179891	0	0.0586774	0.255568	0	0.0812719	0.190092	0.0679801	0	0	0.0163483	0	0.00691426	0.0842938	0.098684	0.0107777	0.0315873	0	0	0.0410373	0	0.0387791	0.05	0.148081	1.03415
TCGA-A6-A5ZU-01A-11R-A28H-07	0.0436976	0	0.0499044	0.0893981	0	0.0226224	0.0361604	0.0279162	0.0601721	0	0.0570653	0	0	0.348903	0.115519	0.124323	0.0120348	0	0.0122845	0	0	0	0.064	0.127499	1.05374
TCGA-NH-A50T-01A-11R-A28H-07	0.0146664	0	0.0387479	0.0738286	0	0.138877	0.0251512	0.0354166	0.0592857	0	0.0201198	0	0.0022391	0.213109	0.0194843	0.029483	0.011363	0.0315231	0	0.173303	0.069294	0.0441087	0.229	0.052402	1.07301
TCGA-F4-6808-01A-11R-1839-07	0.0466941	0	0.0527937	0.113664	0	0.224835	0.121153	0	0.0676794	0	0.0299299	0	0.00800126	0.162295	0.0443464	0	0	0.0190131	0	0.0708361	0.0232601	0.0154997	0.062	0.130407	1.03714
TCGA-AA-A01Q-01A-01R-A002-07	0	0.00248605	0.0423192	0.174882	0	0	0.0507663	0.18723	0.150922	0	0.00454502	0.0328668	0	0.083749	0.0643878	0.141016	0.0431305	0	0.0199589	0	0	0.00173987	0.053	0.144389	1.04078
TCGA-AD-6895-01A-11R-1928-07	0.00228696	0	0.0156795	0.26316	0	0.0293779	0.0643207	0.136883	0.0770633	0	0.121902	0	0	0.0488826	0.0944148	0.0763007	0.0260877	0.0234854	0.0100628	0.00735977	0	0.00273323	0.016	0.258767	0.998566
TCGA-AA-3844-01A-01R-1022-07	0	0	0.0517865	0.00975699	0	0.367994	0.127549	0.055106	0.0255634	0	0.0979266	0	0	0.0953432	0.0443745	0.0665957	0.00933418	0.0253694	0	0.0184687	0	0.00483174	0.174	0.0702016	1.07116
TCGA-5M-AAT5-01A-21R-A41B-07	0.27936	0	0.301826	0.0621658	0	0.0627876	0.000476626	0.0320462	0.0363537	0	0.0427103	0	0.00881299	0.0071988	0	0	0	0.0175898	0	0.134144	0.0145284	0	0.002	0.532748	0.852842
TCGA-NH-A6GA-01A-11R-A37K-07	0.0368322	0	0.141275	0.130999	0	0.148186	0.029373	0.0325518	0.114886	0	0.0159868	0	0	0.104798	0.046808	0.0877432	0.0718545	0.0134562	0.0238557	0.00139419	0	0	0.018	0.241338	0.987822
TCGA-AA-3875-01A-01R-0905-07	0.0552668	0	0.135967	0.108162	0	0.0695542	0	0.090924	0.0512121	0	0.00529566	0	0	0.0617476	0.0597502	0.111509	0.0324707	0.0204448	0	0.0229606	0.0634976	0.111238	0.008	0.292418	0.9635
TCGA-A6-2671-01A-01R-1410-07	0.0331863	0	0.00669205	0.0658749	0	0.113056	0.00461096	0.0283358	0.0858122	0	0.0219493	0	0	0.290176	0.0395579	0.161695	0.00318271	0	0	0.099186	0	0.0466851	0.051	0.147059	1.04093
TCGA-DM-A1HA-01A-11R-A155-07	0.0237656	0	0.0119231	0.338015	0	0	0.0583968	0.186455	0.0330753	0	0.0120507	0.0739258	0.0158579	0.0323465	0.115435	0.0697613	0	0	0.028992	0	0	0	0.149	0.0783422	1.09897
TCGA-CM-4747-01A-01R-1410-07	0.000311892	0	0.0425352	0.0462157	0	0.110734	0	0.0193733	0.234308	0	0.0127851	0	0	0.395154	0.0281322	0.0689207	0	0	0	0.0415298	0	0	0.129	0.0850906	1.08524
TCGA-AA-3713-01A-21R-1723-07	0.189956	0	0.138263	0.055215	0	0.190017	0.0325002	0.0180367	0.0478553	0	0.0703659	0	0	0.0554735	0.0399924	0.100053	0.0182183	0	0	0.0137378	0.0303167	0	0.004	0.412333	0.911571
TCGA-CK-5914-01A-11R-1653-07	0.0251525	0	0.014661	0.194481	0	0.107181	0.108014	0.094256	0.000990582	0	0.00196252	0.0281135	0	0.124479	0.111424	0.109372	0.00959195	0	0	0.0703221	0	0	0.041	0.162008	1.0292
TCGA-A6-6141-01A-11R-1774-07	0.0192331	0.0110375	0.0722963	0.178461	0	0.15412	0	0.0510435	0.132721	0	0	0.0649613	0.0241023	0.0659626	0.107564	0.00636839	0.0641392	0	0.0479903	0	0	0	0.052	0.145843	1.04258
TCGA-AA-3982-01A-02R-1022-07	0.0210016	0	0.0377068	0.149183	0	0.172882	0.0226515	0.046888	0.105839	0	0	0.00553509	0	0.0940051	0.0418052	0.169476	0.061476	0.0129308	0.0391805	0	0.0131233	0.00631662	0.08	0.106246	1.04448
TCGA-CM-5864-01A-01R-1653-07	0.0146099	0	0.149875	0.144428	0	0.264859	0.101236	0.00351401	0.033268	0	0.0151725	0	0.0125529	0.102323	0.0622919	0.0442398	0.0264699	0	0	0.0251598	0	0	0.017	0.245222	0.99012
TCGA-D5-6931-01A-11R-1928-07	0.0516435	0	0.167103	0.0443214	0	0.229962	0.0100745	0.0312786	0.0932448	0	0.0137921	0	0	0.0450357	0.0641449	0.151873	0.029028	0	0.036676	0.0121538	0	0.0196684	0.007	0.316378	0.954651
TCGA-CK-4948-01B-11R-1653-07	0.00612252	0.00642334	0.0123439	0.0380296	0	0.116599	0.0387489	0.0184723	0.127805	0	0.0942877	0	0	0.237711	0	0.082605	0	0.0823918	0	0.130671	0	0.00778849	0.105	0.0944524	1.05881
TCGA-AA-3520-01A-01R-0821-07	0.00707611	0	0.0953165	0.0710466	0	0.0825793	0.0115184	0.0401175	0.102714	0	0	0.00201129	0	0.142604	0.0562496	0.233175	0.0216725	0.00932794	0.0649718	0.0263606	0.0167683	0.0164903	0.041	0.16141	1.01611
TCGA-RU-A8FL-01A-11R-A37K-07	0	0.0372774	0.0282134	0.105802	0	0.224237	0.163759	0	0.0330905	0	0.031741	0.0163739	0	0.255777	0.0255074	0.00342362	0.0350657	0	0	0.0199964	0.0197352	0	0.101	0.0984315	1.05484
TCGA-AM-5821-01A-01R-1653-07	0.0257908	0	0.127664	0.249599	0	0	0.0954793	0.0504468	0	0	0.070149	0	0.0120125	0.0515619	0.16	0.0864049	0.0188184	0.00271753	0	0.0230191	0.0115846	0.0147517	0.021	0.226395	1.0027
TCGA-AA-A00F-01A-01R-A002-07	0.0114606	0.000652553	0.135056	0.0805931	0	0.148893	0	0.11806	0.141647	0	0	0.0149525	0	0.153608	0.0438544	0.106667	0	0	0.0304125	0.0141422	0	0	0.024	0.21489	1.00548
TCGA-G4-6297-01A-11R-1723-07	0.0374824	0	0.0505837	0.0792178	0	0.219168	0	0.0168504	0.0828959	0	0.0223031	0.00933918	0	0.197179	0.0900904	0.130598	0.016168	0.00218071	0.00154887	0.0327668	0	0.0116281	0.06	0.135032	1.03714
TCGA-NH-A8F7-01A-11R-A41B-07	0	0	0.0887902	0.0343104	0	0.10449	0.0299764	0.00587871	0.0361868	0	0.0563708	0	0	0.213345	0.0793961	0.170418	0.0074346	0	0	0.112051	0	0.0613527	0.296	0.0358465	1.07847
TCGA-NH-A8F7-06A-31R-A41B-07	0	0.00709275	0.00395975	0.0475888	0	0.243206	0	0	0.120387	0	0	0	0.0621821	0.247175	0.00277767	0	0	0	0	0.244043	0.0215869	0	0.628	-0.00699207	1.12525
TCGA-D5-6929-01A-31R-1928-07	0	0	0.342176	0.0923128	0	0.031136	0.0315519	0.0271729	0.0467289	0	0.0211648	0	0	0.280582	0.0242805	0.0952655	0	0	0	0.00762864	0	0	0.004	0.425535	0.912322
TCGA-AZ-6607-01A-11R-1839-07	0.00901568	0	0.0377741	0.156104	0	0.247012	0.0239552	0.00416218	0.0201958	0	0.0479332	0	0.00842679	0.0936876	0.0734683	0.0978323	0.0627152	0	0	0.0982642	0.0194538	0	0.124	0.086668	1.05517
TCGA-AA-3494-01A-01R-1410-07	0.0157513	0	0.0562924	0.0155263	0	0.272107	0.0605593	0.0506849	0.0877218	0	0.0562858	0	0.00123524	0.142042	0.0272577	0.0899138	0.0193669	0.0117075	0	0.0489011	0.00490933	0.0397376	0.077	0.109037	1.04382
TCGA-AA-A02H-01A-01R-A089-07	0.023998	0	0.153827	0.109972	0	0.174837	0	0.140449	0.0510219	0	0	0.0332672	0	0.0876134	0.0552475	0.0976437	0.0284224	0	0.0279832	0	0.0126503	0.0030672	0.017	0.251921	0.987553
TCGA-AY-4070-01A-01R-1113-07	0.0322608	0	0.251281	0.0889477	0	0.184462	0.00528593	0.127847	0.103081	0	0.0409818	0	0.00794132	0.048413	0.0572293	0.0247014	0.0275674	0	0	0	0	0	0.007	0.352697	0.95044
TCGA-A6-6650-01A-11R-1774-07	0.0293475	0	0.252227	0.0417196	0	0.286953	0.0209833	0.0564305	0.0421733	0	0.0216262	0	0.00238988	0.0818712	0.0425147	0.0601244	0.0208252	0.0164758	0	0.024338	0	0	0.006	0.369003	0.935967
TCGA-A6-6650-01B-02R-A277-07	0.0533607	0	0.256928	0	0	0.421675	0.0324462	0.00230349	0	0	0.0323902	0	0	0.00131684	0.0106304	0.0789447	0.00104769	0.0280558	0	0.0354268	0.0330372	0.0124367	0.005	0.386024	0.928727
TCGA-A6-6650-01A-11R-A278-07	0	0	0.32331	0.0160255	0	0.264358	0.00998282	0.0145961	0.00140048	0	0	0.00314351	0.0275702	0.182389	0.0610778	0.0238676	0.00251139	0	0	0.0514598	0.0183072	0	0.004	0.413443	0.914932
TCGA-A6-A56B-01A-31R-A28H-07	0	0.0333117	0.00406694	0.0059059	0	0.15386	0.00534938	0.0166702	0.0575635	0	0.0484969	0.0161883	0	0.436687	0.0285177	0.166093	0	0	0	0.0050745	0.022215	0	0.037	0.17121	1.05003
TCGA-CK-6747-01A-11R-1839-07	0.101843	0	0.120039	0.0919334	0	0.256008	0.0408994	0.0146464	0.0892515	0	0.0578259	0	0.0158064	0.0660334	0.051466	0.0246902	0.0408929	0	0	0.0286645	0	0	0.008	0.313225	0.960386
TCGA-G4-6586-01A-11R-1774-07	0.0670068	0	0.0194802	0.440097	0	0	0.120167	0.0846607	0.0857912	0	0.0330528	0.0146268	0.000626	0.0393831	0.0278745	0.0260629	0.0280091	0	0	0.0109432	0.00221839	0	0.021	0.227182	1.02766
TCGA-DM-A0X9-01A-11R-A155-07	0.00814726	0	0.0545463	0.258666	0	0.197606	0.0902084	0.123345	0.0684949	0	0	0	0.000491108	0.0442843	0.0447708	0.0654159	0.0421616	0	0	0.00186151	0	0	0.075	0.109554	1.07586
TCGA-AA-A02R-01A-01R-A00A-07	0.0194443	0	0.00617676	0.199423	0	0.0647875	0.127428	0.0499833	0.0404091	0	0.0128636	0.0393679	0.0143184	0.113043	0.17015	0.071025	0.0295015	0	0.0420788	0	0	0	0.177	0.0687582	1.07626
TCGA-CM-6679-01A-11R-1839-07	0.0344381	0	0.109469	0.0529362	0	0.135178	0.00151563	0.0696756	0.0904395	0	0	0	0	0.309957	0.0702891	0.0788922	0.0282438	0	0	0.0189659	0	0	0.033	0.18552	1.02112
TCGA-A6-2682-01A-01R-1410-07	0.00445291	0	0.049927	0.0382824	0	0	0.0189081	0.0221276	0.0751509	0	0.0351288	0	0	0.341947	0	0.0095158	0.00143265	0	0	0.370822	0	0.0323053	0.22	0.0552208	1.14557
TCGA-AZ-6601-01A-11R-1774-07	0.0546374	0	0.0256044	0.0892792	0	0.105963	0.0344204	0.0572651	0.082736	0	0.072431	0	0.00929324	0.234287	0.122266	0.0984031	0.0108686	0	0.0025443	0	0	0	0.078	0.108731	1.05265
TCGA-AA-3841-01A-01R-0905-07	0.0548887	0	0.0667089	0.177103	0	0	0.0242203	0.0300202	0.133817	0	0.0445872	0	0	0.216651	0.0760633	0.0977688	0.026211	0	0	0.030843	0	0.0211173	0.035	0.177106	1.01736
TCGA-AA-3509-01A-01R-1410-07	0.00575035	0	0.0735378	0.0584501	0	0.132934	0.104375	0.0403595	0.0487325	0	0.0664673	0	0.005409	0.121861	0.0575399	0.16299	0.00703962	0.00466838	0.0314754	0	0.0472078	0.0312022	0.064	0.126826	1.02562
TCGA-AA-3939-01A-01R-1022-07	0	0.0250509	0.204292	0.0683258	0	0.0880465	0	0.203812	0.00480915	0	0	0	0	0.0788061	0.0227933	0.11882	0.027249	0.00703555	0	0.132617	0	0.0183428	0.007	0.328536	0.951816
TCGA-AA-3941-01A-01R-1022-07	0.103243	0	0.0831542	0.0650827	0	0.282663	0.0157599	0.0521614	0.0491135	0	0.0176199	0	0.00228645	0	0.0411284	0.133316	0.0801001	0.0166153	0.00433411	0.0118214	0.0416012	0	0.017	0.245489	0.986048
TCGA-AA-3502-01A-01R-1410-07	0.0068215	0	0.0813072	0.186972	0	0.209703	0.0154719	0.0542681	0.0824151	0	0.0525843	0	0.00246691	0	0.0317691	0.162255	0.0329955	0	0	0.0580905	0.0228798	0	0.061	0.132414	1.04385
TCGA-AZ-6605-01A-11R-1839-07	0.0412755	0	0.0714358	0.0462366	0	0.147456	0.0149519	0.0526405	0.0860602	0	0.0212635	0	0	0.279346	0.0750354	0.0920071	0	0	0.029607	0.0426842	0	0	0.048	0.151237	1.03074
TCGA-DM-A1D4-01A-21R-A155-07	0.0482155	0	0.0331647	0.122803	0	0.28781	0.0941468	0.0149264	0.17386	0	0	0.0260064	0.0187493	0.0342203	0.0632656	0	0.0279912	0	0	0.0548407	0	0	0.106	0.0939997	1.08009
TCGA-AZ-5403-01A-01R-1653-07	0.00385207	0.010774	0.0153353	0.0552603	0	0.177927	0.00467159	2.72398e-05	0.0883548	0	0.0325188	0.0310312	0	0.365576	0.0225101	0.101409	0.0317396	0	0	0.0317319	0	0.0272817	0.116	0.0896587	1.07523
TCGA-DM-A28E-01A-11R-A32Y-07	0.0553664	0	0.0812227	0.0156067	0	0.281389	0.0795213	0.137411	0.043652	0	0.0327583	0	0.00535914	0.0830428	0.0979858	0.0472697	0.0198107	0.0119015	0.00770306	0	0	0	0.066	0.124692	1.04732
TCGA-AA-A01I-01A-02R-A089-07	0.0342893	0	0.0349593	0.0856523	0	0.239457	0.0382629	0	0.110327	0	0	0	0.0420754	0.047879	0.171789	0.0117102	0.0698009	0	0	0.0617951	0.0520026	0	0.11	0.0917462	1.06261
TCGA-CM-6163-01A-11R-1653-07	0.0620079	0	0.109303	0.0775687	0	0.186939	0.0105224	0.00737752	0.139317	0	0	0	0.00606738	0.0981717	0.064118	0.125925	0.0732005	0	0	0.0219388	0.0175426	0	0.015	0.267815	0.975101
TCGA-4N-A93T-01A-11R-A37K-07	0.0012405	0.050977	0.320742	0.0966977	0	0.0901846	0	0.167737	0.0874979	0	0	0.0500155	0.00616948	0.0372407	0.0212756	0.018755	0.0209836	0.00767242	0.0222974	0	0.000513966	0	0.003	0.435336	0.908604
TCGA-D5-5541-01A-01R-1653-07	0.0775165	0	0.0387918	0.0384667	0	0.0672807	0.0150967	0.0487643	0.0549455	0	0	0	0	0.464715	0.0642426	0.100624	0.017993	0	0	0.0115631	0	0	0.065	0.125751	1.07324
TCGA-A6-4105-01A-02R-1774-07	0.0075099	0	0.0470025	0.142575	0	0.193002	0.109941	0.0629667	0.012212	0	0.0386883	0	0.00261883	0.0727165	0.066774	0.159259	0.0108887	0	0	0.0280092	0.0278866	0.0179501	0.105	0.0945498	1.04863
TCGA-A6-5662-01A-01R-1653-07	0.0202149	0.00655256	0.0211532	0.0811559	0	0.250664	0.0776859	0	0.0519871	0	0.0203077	0.0370628	0.0363687	0.118399	0	0.131249	0.0770396	0	0.0239352	0	0.0319972	0.0142274	0.324	0.0310077	1.07059
TCGA-CM-5861-01A-01R-1653-07	0.0445023	0	0.00605005	0.217252	0	0.200539	0	0.0340102	0.0689731	0	0	0.0705491	0	0.1474	0.121071	0.030353	0.00415764	0.0192873	0.0299581	0	0	0.00589717	0.071	0.117897	1.06654
TCGA-CA-6719-01A-11R-1839-07	0.0357874	0	0.0524648	0.0957446	0	0.112777	0.00173911	0.0178826	0.0727336	0	0.00670604	0.00315083	0	0.414682	0.0680966	0.112365	0.00308803	0	0	0.00278187	0	0	0.074	0.111637	1.07157
TCGA-F4-6459-01A-11R-1774-07	0.0508691	0	0.0230525	0.109633	0	0.126136	0.0235213	0.0221857	0.0619127	0	0.0403061	0	0	0.259194	0.0714851	0.144709	0.0234539	0	0.000451076	0.00799041	0.0340764	0.00102321	0.089	0.102792	1.0517
TCGA-D5-6538-01A-11R-1723-07	0	0.0617332	0.0810343	0.0767165	0	0.0406324	0.04034	0.0357506	0.055674	0	0.0453337	0	0.0172377	0.306394	0	0.120045	0.0435212	0.0139254	0	0.0336512	0.0280109	0	0.267	0.0424499	1.07662
TCGA-D5-6535-01A-11R-1723-07	0	0.011011	0.0950863	0.0657007	0	0.187298	0.0258382	0.0874017	0.0817954	0	0.0208117	0	0	0.189773	0.078545	0.104622	0	0.0140755	0	0.0377198	0	0.000321728	0.045	0.156375	1.02788
TCGA-AA-A02Y-01A-43R-A32Y-07	0	0	0.0281982	0.276758	0	0.186492	0.0416159	0.109559	0.110156	0	0	0.019763	0.00244942	0.0191878	0.133586	0.0411869	0.0113481	0.0113833	0	0.00831581	0	0	0.071	0.118084	1.0909
TCGA-5M-AATE-01A-11R-A41B-07	0.0197938	0	0.154586	0.0995383	0	0.18719	0.00708315	0.0661201	0.0409817	0	0.0654943	0	0	0.155673	0.0392126	0.0821493	0.0441809	0	0	0.0379973	0	0	0.015	0.267795	0.977599
TCGA-DM-A0XD-01A-12R-A155-07	0.0935012	0	0.051532	0.126117	0	0.0371048	0	0.0395849	0.0923566	0	0.0522651	0.0202713	0.00265968	0.167489	0.0294746	0.104096	0.0303181	0.0311021	0	0.106981	0	0.0151465	0.269	0.041635	1.06942
TCGA-CK-6746-01A-11R-1839-07	0.0274727	0	0.0102402	0.196841	0	0.0177436	0.154499	0.0200092	0.067224	0.00816605	0.0529517	0	0	0.0107931	0.19382	0.202388	0.0138945	0	0.0239572	0	0	0	0.006	0.357252	0.941883
TCGA-AA-A01K-01A-01R-A00A-07	0.00482776	0.00530518	0.0920393	0.0959347	0	0.0772956	0	0.0546889	0.196773	0	0	0.031843	0	0.251041	0.0739276	0.0692464	0.0196021	0	0	0.0274759	0	0	0.043	0.158082	1.03307
TCGA-D5-6927-01A-21R-1928-07	0.03285	0	0.0411544	0.133703	0	0.163621	0.0701099	0.0788062	0.038558	0	0.0490554	0	0.00193094	0.137405	0.0714541	0.0753963	0.000404356	0	0	0.0368815	0.0365087	0.0321616	0.072	0.114355	1.04288
TCGA-CM-6677-01A-11R-1839-07	0.0150173	0	0.124075	0.131484	0	0.146148	0.0177123	0.0592028	0.0876647	0	0.0372299	0	0	0.135946	0.052471	0.121718	0.0196938	0.0227249	0	0.0289121	0	0	0.024	0.210067	1.0025
TCGA-AZ-6598-01A-11R-1774-07	0.017279	0	0.0102363	0.0478626	0	0.243334	0.0262705	0.0270778	0.0266174	0	0.0701482	0.0498618	0	0.161892	0.0946764	0.148808	0.0250588	0	0.0508772	0	0	0	0.074	0.112197	1.04693
TCGA-5M-AATA-01A-31R-A41B-07	0.0272994	0	0.0499747	0.111597	0	0.37791	0.0276044	0.117712	0.0448287	0	0.00760001	0	0.000826586	0.0450241	0.0437297	0.0507803	0.0184157	0.0148402	0	0.0579855	0	0.00387122	0.089	0.102871	1.07554
TCGA-AA-3696-01A-01R-0905-07	0	0.015414	0.0790057	0.0207434	0	0.27355	0.0359136	0.0357083	0.0860403	0	0.0687575	0	0.0297642	0.10913	0.0134514	0.144407	0	0.0343021	0	0.0538133	0	0	0.06	0.137344	1.03025
TCGA-G4-6298-01A-11R-1723-07	0.0592932	0	0.0147945	0.0668929	0	0.0911652	0	0.0932117	0.0497805	0	0	0	0	0.352285	0.068179	0.0954505	0.0178443	0	0	0.0911032	0	0	0.206	0.0596527	1.08567
TCGA-AA-3681-01A-01R-0905-07	0.0328666	0	0.163635	0.162003	0	0.106058	0.0215189	0.066709	0.0789586	0	0	0.0379145	0	0.0646491	0.0432988	0.143158	0.0116228	0.0112945	0.00856003	0	0.0290329	0.0187204	0.008	0.293191	0.966638
TCGA-D5-6532-01A-11R-1723-07	0.0421084	0	0.209337	0	0	0.280401	0.0560001	0.0308043	0.0388266	0	0.0372281	0	0.00583371	0.0764082	0.123638	0.0844103	0.0065845	0	0	0.00841939	0	0	0.007	0.326289	0.954985
TCGA-AY-A69D-01A-11R-A37K-07	0.13112	0	0.139419	0.040008	0	0.241418	0	0.111122	0.0496869	0	0.0253716	0	0.0035361	0.0897787	0.0420275	0.0661399	0.00906489	0.0306357	0	0.0206505	2.1329e-05	0	0.007	0.336397	0.95018
TCGA-D5-5537-01A-21R-1928-07	0.0553168	0	0.260744	0.0470795	0	0.217603	0.0289458	0.0551246	0.0691062	0	0.00843283	0	0.00968626	0.0460158	0.031991	0.10893	0.0106161	0	0	0.0504077	0	0	0.005	0.409632	0.914882
TCGA-AA-A017-01A-01R-A00A-07	0.0108639	0	0.182838	0.0394113	0	0.179252	0	0.0617732	0.146216	0	0.0028892	0.0210158	0	0.193811	0.0240187	0.0396485	0	0.0320003	0	0.0225073	0	0.0437549	0.012	0.278233	0.97682
TCGA-AA-3979-01A-01R-1022-07	0	0.00215922	0.076988	0.0288996	0	0.11239	0.151548	0.0539241	0.0162555	0	0.038308	0	0	0.235877	0.0391272	0.092154	0	0	0	0.0585398	0.0114431	0.0823867	0.08	0.106908	1.04203
TCGA-AA-3525-01A-02R-0826-07	0.150486	0	0.269644	0.0185562	0	0.117452	0	0.000608431	0.0578791	0	0.0289997	0	0	0.106946	0.0439561	0.105189	0	0	0	0.0695828	0	0.0307005	0.003	0.485965	0.873744
TCGA-AZ-5407-01A-01R-1723-07	0.0123706	0	0.223137	0.134207	0	0.318387	0.00944161	0.0261771	0.118661	0	0.015922	0	0	0.00451862	0.0199067	0.0783297	0.0197105	0	0	0.0188591	0.000371608	0	0.008	0.295032	0.983259
TCGA-CM-5348-01A-21R-1723-07	0.0182858	0	0.00158638	0.014852	0	0.0432793	0	0.00406949	0.0464453	0	0.0127377	0	0	0.708588	0.0197858	0.0676688	0.0295232	0	0.0331248	0	5.32795e-05	0	0.005	0.399511	0.966382
TCGA-AA-3489-01A-21R-1839-07	0.17025	0	0.0931081	0.117093	0	0.0795689	0.0125137	0.0457438	0.0420538	0	0.0259348	0	0.00907136	0.118758	0.0893992	0.127868	0.00916078	0	0.00851997	0.0190928	0.00576493	0.0260988	0.007	0.342838	0.943254
TCGA-AA-3554-01A-01R-0826-07	0.0100049	0.00199183	0.0411783	0.0229333	0	0.121565	0	0.0133544	0.0707917	0	0.0662506	0	0	0.338628	0.0264998	0.0701475	0.0108355	0	0	0.150447	0.019254	0.036118	0.197	0.0624494	1.08459
TCGA-F4-6806-01A-11R-1839-07	0.0614082	0	0.184552	0.0868904	0	0.13622	0.0186624	0.0627749	0.165024	0	0	0.0177036	0	0.109035	0.0646765	0.0404792	0.0333862	0	0.0112976	0	0	0.00788949	0.007	0.328392	0.954852
TCGA-AA-3831-01A-01R-0905-07	0.0407724	0	0.248529	0.0608249	0	0.197177	0.00450346	0.0462288	0.0707368	0	0.0204365	0	0.00577264	0.0460212	0.028877	0.153541	0.0250325	0	0	0.0413317	0	0.0102151	0.005	0.407823	0.914313
TCGA-D5-6924-01A-11R-1928-07	0.0189318	0	0.157126	0.096384	0	0.0261315	0.0160081	0.0799345	0.0194331	0	0.0266762	0	0	0.292853	0.0979793	0.110691	0	0	0	0.0344742	0	0.0233772	0.017	0.24497	0.99419
TCGA-AA-3870-01A-01R-1022-07	0.0418518	0	0.0861994	0.142113	0	0.0247056	0	0.0310383	0.143065	0	0.0102243	0.0134615	0	0.0768443	0.03959	0.216844	0.0856798	0	0	0.0426437	0.0215117	0.0242271	0.028	0.201224	0.999977
TCGA-CK-5912-01A-11R-1653-07	0.0445672	0	0.123577	0.0187138	0	0.195424	0.00586781	0.0521399	0.0326117	0	0.0091414	0	0	0.354752	0.0335034	0.0562209	0.0215374	0	0	0.0519435	0	0	0.024	0.209432	1.01325
TCGA-CM-4746-01A-01R-1410-07	0	0.00895682	0.0123368	0.305836	0	0.0136791	0	0.00132738	0.190131	0	0	0.0525034	0	0.311148	0.0458739	0.0111204	0.00214969	0	0	0.0449376	0	0	0.08	0.106894	1.0787
TCGA-AD-6548-01A-11R-1839-07	0.0883328	0	0.0608551	0.0919502	0	0.181245	0.102827	0.0402602	0	0	0.0355735	0	0	0.228715	0.0707295	0.0760308	0.00695685	0	0	0.0165238	0	0	0.024	0.209919	1.00186
TCGA-AA-3952-01A-01R-1022-07	0.0452136	0	0.0322892	0.0458186	0	0.192545	0	0.0223453	0.0272009	0	0.0168098	0	0	0.197421	0.0997981	0.241385	0	0	0.0273887	0	0	0.0517845	0.102	0.0982137	1.05344
TCGA-AA-3672-01A-01R-0905-07	0.00980993	0	0.0407916	0.311701	0	0.0232526	0.048869	0.0501991	0.109684	0	0.0682462	0	0	0.108489	0.0701326	0.0618393	0.0179432	0	0	0.0609186	0	0.0181246	0.088	0.103384	1.06386
TCGA-AA-3517-01A-01R-0821-07	0.0310068	0	0.09352	0.0438314	0	0.133792	0.0195716	0.0181558	0.054012	0	0.0308411	0	0	0.308352	0.0281937	0.160113	0	0	0	0.0592298	0	0.0193809	0.035	0.176484	1.02415
TCGA-AA-3518-01A-02R-0826-07	0.0864375	0	0.0658836	0.106446	0	0.169373	0.0209032	0.0333442	0.079593	0	0.0240061	0.0149295	0	0.160591	0.0791072	0.103829	0	0	0	0.0555559	0	0	0.028	0.200023	1.00755
TCGA-AA-3678-01A-01R-0905-07	0	0	0.144025	0.0504709	0	0.272716	0.00984055	0.0322559	0.106865	0	0.0196384	0	0	0.0985247	0.0635172	0.0999289	0.0243963	0.0299734	0	0.00475873	0.0163134	0.0267751	0.024	0.21298	1.00257
TCGA-A6-6142-01A-11R-1774-07	0.0747789	0	0.0241313	0.0127087	0	0.0909903	0	0.0130603	0.0789008	0	0.0809147	0	0	0.396887	0.0199795	0.0453692	0	0	0	0.127087	0.0132997	0.0218932	0.017	0.246647	1.00201
TCGA-AA-3864-01A-01R-1022-07	0.0453774	0	0.0214897	0.103831	0	0.228833	0.0145768	0.0674067	0.014838	0	0.0354626	0	0	0.177435	0.0674488	0.163403	0.00125569	0	0	0.0103336	0.0105471	0.0377617	0.122	0.0873903	1.05756
TCGA-CM-4743-01A-01R-1723-07	0	0	0.0701175	0.114325	0	0.119836	0	0.0334006	0.125039	0	0.158249	0.0511049	0	0.016973	0.145267	0.0633439	0.0524562	0.0154176	0	0.0133404	0.0124507	0.00867875	0.051	0.146043	1.05629
TCGA-AA-A01Z-01A-11R-A083-07	0	0	0.165731	0.0721719	0	0.210102	0.00602348	0.166046	0.051901	0	0.0603162	0	0.00759267	0.0990447	0.0161581	0.00471524	0.0184079	0	0	0.121789	0	0	0.03	0.192169	1.02245
TCGA-AA-A00R-01A-01R-A002-07	0.0236624	0	0.0216258	0.190593	0	0.0917621	0.147216	0.0645116	0.0670711	0	0.0860361	0	0	0.124978	0.0803752	0.0675803	0.0133457	0	0.0155295	0	0	0.00571355	0.137	0.0823674	1.06593
TCGA-AA-3968-01A-01R-1022-07	0.0275472	0	0.117557	0.0835304	0	0.138541	0.0183213	0.0807347	0.0706599	0	0.0086473	0	0	0.14651	0.0431194	0.174315	0.0196844	0.0148112	0.0108017	0	0.0343563	0.0108631	0.021	0.226942	0.991976
TCGA-CM-4744-01A-01R-A32Z-07	0.00975539	0	0.0217879	0.415636	0	0	0.173998	0.0874052	0.0889994	0	0.0138446	0	0.00341988	0.0240866	0.0503307	0.0534614	0.0337076	0.0086103	0	0.0149571	0	0	0.036	0.174742	1.04784
TCGA-AA-3553-01A-01R-0821-07	0.0225646	0	0.115982	0.126029	0	0.133236	0.0614994	0.0698181	0.0658615	0	0	0.0158571	0.0040403	0.103231	0.116988	0.0884975	0.0516085	0	0.0127175	0	0	0.012071	0.03	0.194633	1.009
TCGA-F4-6569-01A-11R-1774-07	0.0243072	0	0.0598489	0.0492083	0	0.0902666	0	0.0175425	0.084347	0	0	0.022658	0	0.441146	0.0443275	0.120125	0.00473402	0	0.0386065	0.00204741	0	0.00083443	0.078	0.108036	1.07498
TCGA-NH-A50V-01A-11R-A28H-07	0.00387252	0.0104101	0.0880257	0.0574199	0	0.250509	0	0.0537845	0.158321	0	0.0682913	0	0	0	0.0476348	0.0972097	0.0115305	0.0156218	0	0.136211	0	0.0011575	0.057	0.139671	1.04422
TCGA-CM-6167-01A-11R-1653-07	0.0605354	0	0.0504945	0.024748	0	0.154147	0	0.050469	0.0979352	0	0	0.0421518	0	0.0390502	0.0898572	0.133429	0.040105	0	0.209957	0	0.00712055	0	0.047	0.152761	1.01898
TCGA-AA-3989-01A-01R-1022-07	0.00560512	0	0.253423	0.180656	0	0.0645833	0.0161582	0.0605689	0.0719063	0	0.00606611	0	0	0.0822435	0.0715914	0.134327	0.0184665	0	0	0.0101574	0	0.0242477	0.006	0.375086	0.931241
TCGA-CM-6678-01A-11R-1839-07	0.0280314	0	0.0261668	0.0228566	0	0.205388	0	0.00796373	0.0878466	0	0.0230012	0	0	0.408122	0.0166442	0.015619	0	0.00348899	0	0.154871	0	0	0.117	0.0895384	1.08553
TCGA-DM-A1DB-01A-11R-A155-07	0.0107271	0	0.00770866	0.254997	0	0.0247242	0.0121656	0.0630863	0.160597	0	0	0.0792525	0.0350609	0.198038	0.0841006	0.0114474	0.0335123	0	0	0.00395794	0.0206252	0	0.154	0.0764958	1.08336
TCGA-AY-A54L-01A-11R-A28H-07	0.0506161	0	0.20614	0.0643784	0	0.322594	0	0.090446	0.0471498	0.0137118	0	0	0	0.0695616	0.0066725	0	0.0023571	0.011758	0	0.114615	0	0	0.007	0.317321	0.967312
TCGA-A6-2677-01B-02R-A277-07	0.0574078	0	0.0272586	0	0	0.418151	0.0647542	0	0	0	0.0818148	0	0.0181922	0.131637	0.0294594	0.0979687	0.0214301	0	0	0.0140643	0.0378617	0	0.129	0.0850981	1.05568
TCGA-A6-2677-01A-01R-0821-07	0.0782108	0	0.0489345	0.0104236	0	0.305566	0.0293846	0	0.0570902	0	0.0353056	0	0.00679154	0.250368	0.0967731	0.0240184	0.0290466	0	0	0.0280869	0	0	0.041	0.160469	1.0279
TCGA-A6-5657-01A-01R-A32Z-07	0.288627	0	0.109848	0.0958972	0	0.103294	0.00464919	0.0474773	0.110958	0	0	0.0214571	0	0.0664954	0.0684311	0.0311741	0.0189134	0.00561109	0.0271674	0	0	0	0.004	0.41443	0.915404
TCGA-AA-3685-01A-02R-A32Z-07	0.0287895	0	0.167128	0.105593	0	0.115624	0.0427563	0.0707791	0.0385218	0	0.00647015	0.0162489	0	0.034214	0.119741	0.147954	0.0140512	0.0127654	0.0338129	0	0.0325808	0.0129693	0.008	0.294313	0.964643
TCGA-AA-3697-01A-01R-1723-07	0.0161577	0	0.186591	0.108038	0	0.101655	0.0517297	0.0848655	0.0396174	0	0.0401124	0	0.00376694	0.1286	0.0458952	0.12279	0.00627489	0.00518246	0.00862052	0.0292953	0.00567752	0.0151306	0.008	0.313502	0.955812
TCGA-AA-3534-01A-01R-0821-07	0.0470204	0	0.0821049	0.0381401	0	0.162139	0.019994	0.0535348	0.0580973	0	0.0295108	0	0	0.222824	0.0384954	0.133135	0.0252549	0.00910413	0.0609738	0.0185837	0	0.00108702	0.032	0.187433	1.00762
TCGA-G4-6295-01A-11R-1723-07	0.0702103	0	0.085951	0.249036	0	0.082713	0.0060763	0.100162	0.0939258	0	0.0341158	0.003023	0	0.0490258	0.0883263	0.0682576	0.0550306	0.00702929	0.000460118	0	0.00559158	0.0010657	0.023	0.216114	1.01116
TCGA-NH-A6GB-01A-11R-A37K-07	0.0330952	0	0.154852	0.114308	0	0.109132	0.0644296	0.0501655	0.093494	0	0	0.0262248	0	0.23347	0.0217399	0.00299028	0	0.0142179	0	0.0403861	0.0145909	0.0269035	0.08	0.106434	1.05134
TCGA-DM-A1D9-01A-11R-A155-07	0.0323082	0	0.0273184	0.0282873	0	0.314817	0.0346999	0.0383665	0.0629649	0	0.0606997	0	0.00368328	0.105181	0.0750675	0.112866	0.0722532	0	0	0.0314881	0	0	0.174	0.0700399	1.06165
TCGA-D5-6531-01A-11R-1723-07	0.0165508	0	0.0322243	0.214336	0	0.0689697	0.0584041	0.0214943	0.087572	0	0	0.0443652	0.0263919	0.0955283	0.126628	0.109788	0.0169053	0	0.0367096	0	0.0441317	0	0.072	0.114542	1.04584
TCGA-F4-6805-01A-11R-1839-07	0.0338618	0	0.0337751	0.0344861	0	0.134039	0	0.0457789	0.112525	0	0	0.0255077	0.00150254	0.150792	0.0764299	0.125106	0.111768	0	0	0.0890801	0.00995042	0.0153979	0.104	0.0957993	1.04586
TCGA-G4-6321-01A-11R-1723-07	0.111721	0	0.0869971	0.230558	0	0.263327	0	0.0381201	0.0782812	0	0.0380862	0	0	0.0332578	0.0229467	0.0507165	0.0184491	0	0.0104364	0.0143107	0.00279226	0	0.018	0.242795	1.0093
TCGA-AD-A5EK-01A-11R-A28H-07	0	0	0.0341839	0	0	0.324469	0.00350163	0.0462945	0.16711	0.0499285	0.0388075	0	0	0.204911	0.0406084	0.0418363	0	0.0148193	0	0.0335299	0	0	0.148	0.0786548	1.07995
TCGA-A6-5656-01A-21R-1839-07	0	0.00817947	0.0352924	0.0791128	0	0.085798	0.0494314	0.0710399	0.0641257	0	0	0	0	0.510355	0.0376542	0.0245664	0.0266932	0	0	0.00775095	0	0	0.019	0.231549	1.02384
TCGA-A6-5656-01B-02R-A277-07	0.0194207	0	0.00201442	0.000709034	0	0.248315	0.0864263	0.0152172	0	0	0.0310816	0	0	0.252002	0.00716103	0.208769	0	0.0330247	0.032055	0	0.0590488	0.0047552	0.241	0.0489887	1.07268
TCGA-A6-5656-01A-21R-A278-07	0	0.0375017	0.011788	0	0	0.0918583	0.0526258	0.00155366	0.00179314	0	0.0873119	0	0	0.644034	0.00911877	0	0	0	0	0.0624144	0	0	0.019	0.232694	1.05369
TCGA-D5-6539-01A-11R-1723-07	0.0188488	0	0.267366	0.0650258	0	0.225383	0	0.00778939	0.0756345	0	0	0.0204463	0.0106387	0.0101063	0.0423787	0.171015	0.0383817	0	0.046985	0	0	0	0.005	0.40284	0.916974
TCGA-AA-3814-01A-01R-0905-07	0.024692	0	0.0744305	0.0964355	0	0.159367	0.00480523	0.0452676	0.0469453	0	0	0	0	0.211089	0.0504816	0.151874	0.0250759	0	0	0.0113665	0.0680702	0.0300998	0.047	0.15251	1.02538
TCGA-AA-3680-01A-01R-0905-07	0.0198229	0.00633048	0.140684	0.110495	0	0.293545	0	0.0829122	0.0645442	0	0.0168018	0.000749872	0.00364007	0.0356242	0.0295872	0.113795	0.0192565	5.2189e-05	0.0498997	0.00101464	0.0112455	0	0.018	0.232949	0.999865
TCGA-DM-A1DA-01A-11R-A155-07	0.0543698	0	0.126544	0.200877	0	0.0348461	0.0537337	0.0748548	0.0406748	0	0.0328231	0.0168288	0.00997547	0.106274	0.0812633	0.10871	0.0245391	0	0.0336859	0	0	0	0.013	0.274491	0.972964
TCGA-CM-6165-01A-11R-1653-07	0.0451806	0	0.042916	0.0528942	0	0.144693	0.00593544	0.0516039	0.0423983	0	0.00449057	0	0	0.359471	0.0627904	0.126968	0.0253595	0	0.0352854	0	0	1.33449e-05	0.053	0.144337	1.04394
TCGA-AY-6197-01A-11R-1723-07	0.0339093	0	0.0528517	0.0426687	0	0.196855	0.0479391	0.0197429	0.0528101	0	0.0701424	0	0	0.203302	0.0479311	0.0486825	0	0	0	0.156831	0.00749472	0.018839	0.06	0.135089	1.03719
TCGA-DM-A28C-01A-11R-A32Y-07	0.0380399	0	0.0650197	0.0303599	0	0.309114	0	0.0357908	0.0298855	0	0.0402031	0	0	0.279761	0.0579013	0.0932564	0.00105651	0	0	0.0196118	0	0	0.073	0.112723	1.05309
TCGA-D5-6533-01A-11R-1723-07	0.0507832	0	0.11853	0.0502185	0	0.161562	0.0304003	0.0711775	0.0296827	0	0.0245448	0	0	0.245591	0.0935403	0.0979418	0.00515159	0.00321331	0	0.0107757	0	0.00688634	0.022	0.222842	0.999366
TCGA-AA-A00W-01A-01R-A002-07	0.0116633	0	0.250516	0.136908	0	0.048268	0.0368586	0.120725	0.0750918	0	0.0554966	0	0	0.083453	0.0369912	0.0280842	0	0.037131	0	0.0657649	0	0.013048	0.006	0.360902	0.939547
TCGA-A6-2683-01A-01R-0821-07	0	0	0.103996	0.0280815	0	0.205209	0	0.0323901	0.169335	0	0.0615924	0	0	0.136701	0.0122919	0.166746	0.00383802	0	0	0.0798193	0	0	0.048	0.149522	1.03062
