# Supplementary material for: A cuproptosis-related lncRNA signature to predict prognosis and immune microenvironment of colon adenocarcinoma
Source: Sci Rep. 2023 Apr 18;13:6284. doi: 10.1038/s41598-023-33557-6 (PMC10113217; doi:10.1038/s41598-023-33557-6)
Supplement: Supplementary file 4 — Supplementary Table S4. [file 41598_2023_33557_MOESM4_ESM.xlsx]

## Sheet: ESTIMATE analysis
Table S4 Stromal scores, immune scores, and estimated scores in different clusters
Tumor Sample_ID	Stromal_Score	Immune_Score	ESTIMATE_Score
TCGA-3L-AA1B	-451.203	289.749	-161.454
TCGA-4N-A93T	-1629.71	-291.424	-1921.13
TCGA-5M-AAT4	-1205.33	-454.929	-1660.26
TCGA-5M-AAT5	-1380.5	-405.708	-1786.21
TCGA-5M-AAT6	471.708	1539.22	2010.93
TCGA-5M-AATA	-491.019	354.03	-136.989
TCGA-5M-AATE	-1005.22	-123.8	-1129.02
TCGA-A6-2671	229.013	614.429	843.442
TCGA-A6-2672	90.6204	1585.11	1675.73
TCGA-A6-2675	628.24	1074.74	1702.98
TCGA-A6-2676	-54.1122	1598.97	1544.86
TCGA-A6-2677	-571.699	-241.972	-813.671
TCGA-A6-2678	-371.175	667.74	296.565
TCGA-A6-2679	-363.568	1238.09	874.519
TCGA-A6-2680	-424.283	600.777	176.493
TCGA-A6-2681	285.557	828.709	1114.27
TCGA-A6-2682	68.0326	820.458	888.49
TCGA-A6-2683	-985.647	72.9552	-912.692
TCGA-A6-2684	684.86	964.917	1649.78
TCGA-A6-2686	361.09	1912.35	2273.44
TCGA-A6-3807	-115.433	921.975	806.542
TCGA-A6-3808	640.831	1309.1	1949.93
TCGA-A6-3810	558.059	868.371	1426.43
TCGA-A6-4105	143.312	1188.66	1331.97
TCGA-A6-4107	-12.5358	842.301	829.765
TCGA-A6-5656	-316.529	59.4589	-257.07
TCGA-A6-5657	164.037	771.447	935.485
TCGA-A6-5659	-372.144	-176.821	-548.965
TCGA-A6-5660	-183.578	287.815	104.237
TCGA-A6-5661	-109.669	877.182	767.513
TCGA-A6-5662	-526.55	-159.501	-686.051
TCGA-A6-5664	623.246	1177.92	1801.17
TCGA-A6-5665	-560.47	545.093	-15.3774
TCGA-A6-5666	-1229.68	-216.272	-1445.95
TCGA-A6-5667	-283.403	-22.5416	-305.945
TCGA-A6-6137	-740.222	783.207	42.9844
TCGA-A6-6138	374.32	1599.5	1973.82
TCGA-A6-6140	-1136.36	228.871	-907.49
TCGA-A6-6141	-460.984	895.384	434.4
TCGA-A6-6142	661.126	641.604	1302.73
TCGA-A6-6648	-1108.62	-70.8459	-1179.47
TCGA-A6-6649	-20.9607	787.433	766.472
TCGA-A6-6650	-1003.95	-239.902	-1243.85
TCGA-A6-6651	1339.4	1683.47	3022.86
TCGA-A6-6652	-1246.57	-389.629	-1636.2
TCGA-A6-6653	-426.42	581.955	155.536
TCGA-A6-6654	1233.41	1946.92	3180.33
TCGA-A6-6782	559.515	1085.49	1645
TCGA-A6-A567	-667.559	-244.153	-911.712
TCGA-A6-A56B	-314.084	-207.735	-521.818
TCGA-A6-A5ZU	268.352	927.464	1195.82
TCGA-AA-3489	1399.18	1984.59	3383.77
TCGA-AA-3492	-353.767	799.277	445.51
TCGA-AA-3494	-850.921	296.414	-554.507
TCGA-AA-3495	-688.19	698.711	10.5203
TCGA-AA-3496	384.262	1247.45	1631.71
TCGA-AA-3502	-1268.26	642.489	-625.77
TCGA-AA-3506	-306.564	945.494	638.929
TCGA-AA-3509	-500.035	644.983	144.948
TCGA-AA-3510	-448.504	1053.82	605.317
TCGA-AA-3511	82.9171	313.601	396.518
TCGA-AA-3514	180.319	545.634	725.953
TCGA-AA-3517	-492.828	545.311	52.4837
TCGA-AA-3518	-686.726	1051.4	364.674
TCGA-AA-3519	-673.313	503.549	-169.765
TCGA-AA-3520	81.1435	721.516	802.659
TCGA-AA-3521	-476.749	283.447	-193.302
TCGA-AA-3522	-1023.15	556.829	-466.321
TCGA-AA-3524	-607.635	400.3	-207.335
TCGA-AA-3525	-886.346	657.782	-228.564
TCGA-AA-3526	-294.906	924.213	629.307
TCGA-AA-3527	58.5935	971.301	1029.89
TCGA-AA-3529	-831.647	138.666	-692.981
TCGA-AA-3530	-1060.44	529.999	-530.437
TCGA-AA-3531	-1019.71	-1.10274	-1020.82
TCGA-AA-3532	101.81	1391.95	1493.76
TCGA-AA-3534	-558.261	102.799	-455.462
TCGA-AA-3538	-230.681	290.27	59.5893
TCGA-AA-3542	-780.82	274.059	-506.761
TCGA-AA-3544	270.147	1620.29	1890.44
TCGA-AA-3548	-410.311	816.909	406.598
TCGA-AA-3549	-595.004	594.074	-0.930045
TCGA-AA-3552	-459.922	1204.88	744.961
TCGA-AA-3553	-152.374	1008.5	856.125
TCGA-AA-3554	382.329	1595.76	1978.09
TCGA-AA-3560	-324.266	782.705	458.439
TCGA-AA-3561	-791.106	311.166	-479.941
TCGA-AA-3562	-315.657	603.241	287.584
TCGA-AA-3655	-328.962	423.295	94.3337
TCGA-AA-3660	-558.84	242.194	-316.646
TCGA-AA-3662	-201.786	990.082	788.296
TCGA-AA-3663	-728.285	546.901	-181.384
TCGA-AA-3664	-1132.19	261.303	-870.883
TCGA-AA-3666	-617.663	766.471	148.808
TCGA-AA-3667	-609.191	684.939	75.7473
TCGA-AA-3672	-224.464	1584.21	1359.75
TCGA-AA-3673	-546.511	416.04	-130.471
TCGA-AA-3675	-697.353	271.582	-425.77
TCGA-AA-3678	-758.562	816.145	57.5836
TCGA-AA-3679	-579.782	453.074	-126.708
TCGA-AA-3680	-826.817	634.462	-192.356
TCGA-AA-3681	-651.444	959.404	307.96
TCGA-AA-3685	-114.885	1298.87	1183.98
TCGA-AA-3688	-714.963	422.155	-292.807
TCGA-AA-3693	-901.624	111.035	-790.589
TCGA-AA-3696	-721.966	-212.238	-934.203
TCGA-AA-3697	-684.319	529.521	-154.798
TCGA-AA-3710	55.1952	2019.89	2075.09
TCGA-AA-3712	-87.604	317.867	230.263
TCGA-AA-3713	-560.711	1081.67	520.962
TCGA-AA-3812	215.732	969.119	1184.85
TCGA-AA-3814	295.855	1220.3	1516.15
TCGA-AA-3815	-387.492	1637.14	1249.65
TCGA-AA-3818	-810.004	246.434	-563.57
TCGA-AA-3819	-822.365	195.676	-626.689
TCGA-AA-3831	-493.699	765.696	271.998
TCGA-AA-3833	25.9744	1091.36	1117.34
TCGA-AA-3841	-272.057	989.826	717.769
TCGA-AA-3842	33.3088	582.082	615.391
TCGA-AA-3844	-844.754	573.793	-270.961
TCGA-AA-3845	-409.108	1029.88	620.775
TCGA-AA-3846	-614.847	792.645	177.799
TCGA-AA-3848	-844.333	403.492	-440.841
TCGA-AA-3850	-199.057	1201.36	1002.31
TCGA-AA-3851	-435.498	928.478	492.98
TCGA-AA-3855	-643.505	800.658	157.153
TCGA-AA-3856	-514.897	1278.48	763.582
TCGA-AA-3858	-287.169	502.129	214.96
TCGA-AA-3860	72.7366	1020.57	1093.3
TCGA-AA-3861	-1324.58	851.456	-473.126
TCGA-AA-3862	-507.286	1111.34	604.049
TCGA-AA-3864	-317.55	387.171	69.6206
TCGA-AA-3866	475.676	1679.8	2155.48
TCGA-AA-3867	276.47	499.304	775.774
TCGA-AA-3869	-190.689	1125.65	934.963
TCGA-AA-3870	368.266	1188.43	1556.69
TCGA-AA-3872	730.886	990.827	1721.71
TCGA-AA-3875	-362.821	1020.13	657.304
TCGA-AA-3930	-271.635	1018.05	746.416
TCGA-AA-3939	-484.308	793.548	309.239
TCGA-AA-3941	-1073.81	48.3584	-1025.45
TCGA-AA-3952	-36.5057	494.487	457.981
TCGA-AA-3955	-928.618	152.456	-776.162
TCGA-AA-3956	-302.634	600.226	297.593
TCGA-AA-3968	-28.321	684.19	655.869
TCGA-AA-3970	-764.627	873.989	109.362
TCGA-AA-3971	-520.198	1122.55	602.349
TCGA-AA-3972	-616.52	77.9508	-538.569
TCGA-AA-3973	-627.441	-38.4412	-665.883
TCGA-AA-3975	-365.483	628.489	263.006
TCGA-AA-3977	-306.493	910.338	603.845
TCGA-AA-3979	-1145.88	-93.6756	-1239.56
TCGA-AA-3980	-426.645	1240.72	814.079
TCGA-AA-3982	-71.479	1218.76	1147.28
TCGA-AA-3984	-287.297	717.112	429.815
TCGA-AA-3986	-401.494	1594.15	1192.66
TCGA-AA-3989	-13.521	1034.08	1020.56
TCGA-AA-A004	-379.212	952.79	573.578
TCGA-AA-A00A	-327.553	794.357	466.805
TCGA-AA-A00D	54.5807	1708.75	1763.33
TCGA-AA-A00E	-416.164	1162.67	746.503
TCGA-AA-A00F	-341.014	165.129	-175.885
TCGA-AA-A00K	-739.737	364.602	-375.135
TCGA-AA-A00L	-1136.74	-153.646	-1290.39
TCGA-AA-A00O	71.2349	364.63	435.865
TCGA-AA-A00Q	-669.661	273.441	-396.22
TCGA-AA-A00R	-158.609	2035.72	1877.11
TCGA-AA-A00U	-942.483	42.7575	-899.726
TCGA-AA-A00W	-1716.68	52.852	-1663.83
TCGA-AA-A00Z	-950.995	132.18	-818.815
TCGA-AA-A010	-850.822	379.911	-470.911
TCGA-AA-A017	-459.8	274.779	-185.021
TCGA-AA-A01C	-184.793	206.085	21.2917
TCGA-AA-A01F	-1672.78	-159.825	-1832.6
TCGA-AA-A01I	-1156.29	219.658	-936.63
TCGA-AA-A01K	-58.1901	584.547	526.356
TCGA-AA-A01P	375.866	1850.8	2226.67
TCGA-AA-A01Q	-984.673	702.957	-281.715
TCGA-AA-A01S	-1601	-507.49	-2108.49
TCGA-AA-A01T	-1175.97	104.877	-1071.09
TCGA-AA-A01V	-1561.6	453.496	-1108.1
TCGA-AA-A01X	-866.984	46.535	-820.449
TCGA-AA-A01Z	-1247.94	-409.54	-1657.48
TCGA-AA-A022	-289.241	1344.39	1055.15
TCGA-AA-A029	-1342.81	-144.803	-1487.61
TCGA-AA-A02E	-1108	118.988	-989.012
TCGA-AA-A02H	-780.655	-7.06141	-787.716
TCGA-AA-A02J	-1681.17	-656.861	-2338.03
TCGA-AA-A02K	-1242.59	-136.651	-1379.24
TCGA-AA-A02O	-995.382	306.479	-688.902
TCGA-AA-A02R	-54.9185	1653.15	1598.23
TCGA-AA-A02W	-991.465	-200.96	-1192.43
TCGA-AA-A02Y	-1844.93	411.161	-1433.77
TCGA-AA-A03J	-434.064	913.456	479.392
TCGA-AD-6548	44.5119	1107.32	1151.84
TCGA-AD-6888	-1893.91	-261.388	-2155.3
TCGA-AD-6889	-932.456	139.351	-793.106
TCGA-AD-6890	-512.531	275.254	-237.277
TCGA-AD-6895	-218.213	890.765	672.552
TCGA-AD-6901	620.757	1043.54	1664.3
TCGA-AD-6963	-860.282	813.35	-46.9323
TCGA-AD-6964	968.034	2012.91	2980.95
TCGA-AD-6965	-723.09	-67.4141	-790.505
TCGA-AD-A5EJ	-730.409	115.288	-615.121
TCGA-AD-A5EK	-819.972	-297.465	-1117.44
TCGA-AM-5820	-428.735	3.29927	-425.436
TCGA-AM-5821	-209.092	1318.79	1109.69
TCGA-AU-3779	-0.55476	1135.02	1134.47
TCGA-AU-6004	99.784	1218.94	1318.73
TCGA-AY-4070	-574.016	452.685	-121.331
TCGA-AY-4071	-165.006	1354.22	1189.22
TCGA-AY-5543	-1029.38	580.789	-448.595
TCGA-AY-6197	-1085.73	393.805	-691.924
TCGA-AY-6386	-896.802	546.476	-350.326
TCGA-AY-A54L	-1914.65	-579.087	-2493.74
TCGA-AY-A69D	-966.777	-93.1536	-1059.93
TCGA-AY-A71X	-2006.24	-613.435	-2619.68
TCGA-AY-A8YK	-1033.5	-23.5299	-1057.03
TCGA-AZ-4308	113.006	667.157	780.164
TCGA-AZ-4313	-946.696	22.2886	-924.407
TCGA-AZ-4315	-404.112	723.543	319.431
TCGA-AZ-4323	375.536	2066.64	2442.18
TCGA-AZ-4614	-1526.51	-40.6444	-1567.15
TCGA-AZ-4615	76.2642	1425.64	1501.9
TCGA-AZ-4616	-557.593	630.765	73.1723
TCGA-AZ-5403	124.59	384.146	508.736
TCGA-AZ-5407	-1210.61	558.074	-652.537
TCGA-AZ-6598	-627.919	945.417	317.498
TCGA-AZ-6599	-1764.17	-331.41	-2095.58
TCGA-AZ-6600	305.997	853.216	1159.21
TCGA-AZ-6601	234.3	1475.71	1710.01
TCGA-AZ-6603	113.683	758.646	872.329
TCGA-AZ-6605	929.229	1317.64	2246.86
TCGA-AZ-6606	-1344.74	-84.0917	-1428.83
TCGA-AZ-6607	1044.71	1131.9	2176.62
TCGA-AZ-6608	-1868.32	-379.691	-2248.01
TCGA-CA-5254	-296.313	48.1366	-248.176
TCGA-CA-5255	-1516.13	-264.238	-1780.37
TCGA-CA-5256	-629.473	563.184	-66.289
TCGA-CA-5797	-140.188	369.353	229.166
TCGA-CA-6715	-1200.85	-457.268	-1658.12
TCGA-CA-6716	-440.727	-368.696	-809.423
TCGA-CA-6718	-52.3291	1587.15	1534.82
TCGA-CA-6719	327.696	733.176	1060.87
TCGA-CK-4947	-41.8432	1042.13	1000.28
TCGA-CK-4948	13.8383	533.437	547.275
TCGA-CK-5912	-541.772	-5.12095	-546.893
TCGA-CK-5913	-236.351	851.365	615.014
TCGA-CK-5914	-449.906	270.337	-179.569
TCGA-CK-5915	-1189.25	-582.221	-1771.47
TCGA-CK-5916	52.7843	1492.99	1545.78
TCGA-CK-6746	-808.382	1277.95	469.565
TCGA-CK-6747	-494.352	393.302	-101.05
TCGA-CM-4743	-700.619	793.584	92.9656
TCGA-CM-4744	-1082.5	769.745	-312.76
TCGA-CM-4746	-1227.76	107.568	-1120.19
TCGA-CM-4747	-419.18	301.108	-118.072
TCGA-CM-4751	-172.549	1004.3	831.753
TCGA-CM-4752	-100.795	1084.67	983.876
TCGA-CM-5341	751.467	1553.64	2305.11
TCGA-CM-5344	30.8697	15.8107	46.6803
TCGA-CM-5348	837.315	1137.94	1975.25
TCGA-CM-5349	57.8246	800.187	858.012
TCGA-CM-5860	596.84	736.979	1333.82
TCGA-CM-5861	-1069.77	104.632	-965.135
TCGA-CM-5862	-398.138	-369.832	-767.97
TCGA-CM-5864	-863.901	308.862	-555.039
TCGA-CM-5868	-285.934	109.512	-176.422
TCGA-CM-6161	-253.992	762.349	508.358
TCGA-CM-6163	82.8076	934.831	1017.64
TCGA-CM-6164	-484.756	420.834	-63.9211
TCGA-CM-6165	263.144	666.216	929.359
TCGA-CM-6166	-667.678	-553.733	-1221.41
TCGA-CM-6167	1271.51	1137.68	2409.18
TCGA-CM-6168	953.553	1238.06	2191.61
TCGA-CM-6169	1088.2	1677.83	2766.03
TCGA-CM-6170	-38.4342	603.049	564.615
TCGA-CM-6171	-700.585	461.55	-239.035
TCGA-CM-6172	-320.322	186.165	-134.157
TCGA-CM-6674	-45.4553	818.071	772.616
TCGA-CM-6675	-851.914	-95.6167	-947.53
TCGA-CM-6676	-320.986	-224.06	-545.046
TCGA-CM-6677	17.7682	578.859	596.628
TCGA-CM-6678	-762.107	-254.696	-1016.8
TCGA-CM-6679	375.105	732.615	1107.72
TCGA-CM-6680	158.107	934.279	1092.39
TCGA-D5-5537	-315.857	-7.95443	-323.811
TCGA-D5-5538	422.126	1325.36	1747.48
TCGA-D5-5540	-768.249	136.776	-631.473
TCGA-D5-5541	96.204	824.634	920.837
TCGA-D5-6529	582.498	1522.28	2104.78
TCGA-D5-6530	-445.205	1222.21	777.006
TCGA-D5-6531	7.2811	842.552	849.833
TCGA-D5-6532	-1050.32	-114.084	-1164.4
TCGA-D5-6533	-483.058	321.374	-161.684
TCGA-D5-6535	-407.598	772.513	364.915
TCGA-D5-6536	-196.284	568.606	372.323
TCGA-D5-6537	-1309.67	62.9145	-1246.75
TCGA-D5-6538	-1318.93	-818.854	-2137.78
TCGA-D5-6539	-693.889	527.786	-166.103
TCGA-D5-6541	621.714	1285.64	1907.35
TCGA-D5-6898	180.917	742.553	923.471
TCGA-D5-6920	-587.875	829.629	241.754
TCGA-D5-6922	333.69	404.063	737.753
TCGA-D5-6923	312.139	299.148	611.286
TCGA-D5-6924	599.844	1118.71	1718.55
TCGA-D5-6926	527.659	744.134	1271.79
TCGA-D5-6927	209.091	1307.72	1516.82
TCGA-D5-6929	186.425	698.084	884.509
TCGA-D5-6931	-145.363	855.357	709.994
TCGA-D5-6932	-83.9271	534.624	450.697
TCGA-DM-A0X9	-972.332	262.899	-709.433
TCGA-DM-A0XD	-681.571	-35.1792	-716.751
TCGA-DM-A0XF	-559.382	240.516	-318.866
TCGA-DM-A1D0	-1677.68	-771.828	-2449.51
TCGA-DM-A1D4	-1636.53	-24.1539	-1660.68
TCGA-DM-A1D8	-1198.39	-359.943	-1558.33
TCGA-DM-A1D9	-1076.55	-340.693	-1417.24
TCGA-DM-A1DA	-1269.64	-203.069	-1472.71
TCGA-DM-A1DB	-1672.15	39.3762	-1632.78
TCGA-DM-A1HA	-1848.74	-252.123	-2100.86
TCGA-DM-A28A	-475.818	-137.556	-613.375
TCGA-DM-A28C	-1383.19	-533.832	-1917.02
TCGA-DM-A28E	-1622.1	-398.666	-2020.76
TCGA-DM-A28F	-1187.05	-123.419	-1310.47
TCGA-DM-A28G	-1151.28	-133.023	-1284.3
TCGA-DM-A28H	-1187.21	-501.647	-1688.86
TCGA-DM-A28M	-1704.52	-277.023	-1981.54
TCGA-F4-6459	518.981	366.405	885.386
TCGA-F4-6460	137.475	503.655	641.13
TCGA-F4-6461	119.419	708.854	828.273
TCGA-F4-6569	1304.2	1183.58	2487.77
TCGA-F4-6570	589.518	1732.73	2322.25
TCGA-F4-6703	1783.76	2426.99	4210.75
TCGA-F4-6805	750.757	1114.97	1865.73
TCGA-F4-6806	-401.078	417.213	16.1352
TCGA-F4-6807	990.867	1417.35	2408.22
TCGA-F4-6808	-1188.32	-186.742	-1375.06
TCGA-F4-6809	307.296	975.708	1283
TCGA-F4-6854	-103.64	417.697	314.056
TCGA-F4-6855	887.453	517.552	1405.01
TCGA-G4-6293	-585.83	1064.68	478.849
TCGA-G4-6294	-852.312	184.03	-668.281
TCGA-G4-6295	-661.498	998.629	337.131
TCGA-G4-6297	466.151	849.25	1315.4
TCGA-G4-6298	-617.397	-607.376	-1224.77
TCGA-G4-6299	75.9298	1089.31	1165.24
TCGA-G4-6303	-38.7204	242.62	203.9
TCGA-G4-6304	-1495.69	268.417	-1227.28
TCGA-G4-6306	-1739.72	140.029	-1599.69
TCGA-G4-6307	-1445.15	-396.599	-1841.74
TCGA-G4-6309	-1064.12	146.742	-917.38
TCGA-G4-6310	-440.627	-617.694	-1058.32
TCGA-G4-6311	22.6897	660.703	683.393
TCGA-G4-6314	441.157	314.76	755.917
TCGA-G4-6315	-1488.99	-413.649	-1902.64
TCGA-G4-6317	-1366.82	-614.098	-1980.92
TCGA-G4-6320	-1384.7	-21.7349	-1406.44
TCGA-G4-6321	-1194.91	900.86	-294.045
TCGA-G4-6323	-1497.14	975.265	-521.879
TCGA-G4-6586	-1336.7	797.178	-539.517
TCGA-G4-6588	-562.816	538.885	-23.9311
TCGA-G4-6625	219.83	1715.56	1935.39
TCGA-G4-6626	-1350.58	-283.36	-1633.94
TCGA-G4-6627	358.924	1214.81	1573.73
TCGA-G4-6628	43.9331	1813.63	1857.56
TCGA-NH-A50T	-1244.3	-566.5	-1810.8
TCGA-NH-A50V	66.2166	676.85	743.067
TCGA-NH-A5IV	-199.662	1075.01	875.348
TCGA-NH-A6GA	-826.105	50.9475	-775.158
TCGA-NH-A6GB	-819.887	575.97	-243.916
TCGA-NH-A8F7	-1587.88	-774.183	-2362.06
TCGA-NH-A8F8	-161.176	290.455	129.279
TCGA-QG-A5YV	-1183.43	-3.97566	-1187.4
TCGA-QG-A5YW	-577.002	701.031	124.029
TCGA-QG-A5YX	-1506.92	-190.517	-1697.44
TCGA-QG-A5Z2	-1502.69	867.202	-635.489
TCGA-QL-A97D	-1054.09	724.642	-329.446
TCGA-RU-A8FL	-2068.13	-609.659	-2677.79
TCGA-SS-A7HO	-1323.8	-624.293	-1948.09
TCGA-T9-A92H	-1321.64	-221.06	-1542.7
