# Supplementary material for: A cuproptosis-related lncRNA signature to predict prognosis and immune microenvironment of colon adenocarcinoma
Source: Sci Rep. 2023 Apr 18;13:6284. doi: 10.1038/s41598-023-33557-6 (PMC10113217; doi:10.1038/s41598-023-33557-6)
Supplement: Supplementary file 5 — Supplementary Table S5. [file 41598_2023_33557_MOESM5_ESM.xlsx]

## Sheet: LASSO-Cox
Table S5 The results of LASSO-Cox analysis
CRL	Coef
AC015712.2	0.67899
ZKSCAN2-DT	0.0627396
ZEB1-AS1	0.575425
SNHG26	0.191679
AP001619.1	0.119432
