# Supplementary material for: A cuproptosis-related lncRNA signature to predict prognosis and immune microenvironment of colon adenocarcinoma
Source: Sci Rep. 2023 Apr 18;13:6284. doi: 10.1038/s41598-023-33557-6 (PMC10113217; doi:10.1038/s41598-023-33557-6)
Supplement: Supplementary file 6 — Supplementary Table S6. [file 41598_2023_33557_MOESM6_ESM.xlsx]

## Sheet: training & validation
Table S6 Risk scores in training and validation cohort
id	cohort	futime	fustat	AC015712.2	ZKSCAN2-DT	ZEB1-AS1	SNHG26	AP001619.1	riskScore	risk
TCGA-A6-5664	training	1.8411	0	0.3372	0.4239	0.4637	0.1426	0	1.73275	low
TCGA-D5-6530	training	1.70137	0	0.5502	0.3738	0.2502	0.1911	0.1108	1.80555	low
TCGA-DM-A28G	training	5.06575	1	0.5292	1.1648	0.378	0.0884	0.136	1.98	low
TCGA-G4-6307	training	4.5863	0	0.3478	1.3271	0.2362	0.1801	0.0329	1.6385	low
TCGA-AA-3522	training	3.08767	0	0.3822	0.551	1.1304	0.0823	0	2.61252	high
TCGA-AA-3530	training	1.58904	0	0.6398	2.8361	0.6656	0.1078	0.4791	2.92484	high
TCGA-AA-3511	training	0.580822	0	0.3576	0.8317	0.5557	0.0815	0.2264	1.92979	low
TCGA-D5-5538	training	4.55068	1	0.2541	0.4912	0.6887	0.1262	0.2245	1.91678	low
TCGA-AA-3858	training	2.58904	0	0.4381	0.2825	0.7596	0.5985	0	2.37977	high
TCGA-A6-2676	training	3.57534	1	0.1708	0.5034	0.8778	0.0255	0.2263	1.98293	low
TCGA-AA-A02K	training	1.16712	1	0.3593	3.3346	1.7729	2.0426	0.6232	6.95386	high
TCGA-T9-A92H	training	0.991781	0	0.2548	1.6865	0.6436	0.3949	0.0975	2.08861	low
TCGA-AY-A8YK	training	1.56986	0	0.1927	2.0668	1.0166	0.0321	0.4283	2.46649	high
TCGA-CM-5341	training	2.42192	0	0.1553	0.2274	0.6537	0.2228	0.0991	1.73397	low
TCGA-AY-A71X	training	1.61096	0	0.5033	1.948	1.3917	0.1655	0.368	3.82074	high
TCGA-F4-6703	training	3.98904	0	0.1943	0.3722	0.7747	0.4679	0.0376	2.00419	low
TCGA-AZ-4315	training	4.86575	0	0.205	0.0905	0.3358	0.104	0	1.43051	low
TCGA-AA-3712	training	0.003	0	0.4797	1.3226	0.5087	0.6015	0.1433	2.30209	high
TCGA-AA-A02O	training	0.0767123	0	0.2741	0.5603	0.2628	0.1293	0.1816	1.52038	low
TCGA-G4-6627	training	5.9589	0	0.2961	0.6296	0.7429	0.2344	0.1645	2.0805	low
TCGA-AA-3861	training	2.50411	0	0.4264	0.2342	0.4882	0.1122	0	1.83427	low
TCGA-CM-6676	training	0.923288	0	0.3502	1.1037	0.3667	0.2638	0.4022	1.85269	low
TCGA-AA-A029	training	4.33151	0	0.225	0.4767	0.2137	0.4981	0	1.4935	low
TCGA-D5-6529	training	1.68219	0	0.3174	0.5275	0.7092	0.1625	0	1.98943	low
TCGA-F4-6809	training	1.10411	1	0.4147	1.6778	0.6636	0.2899	0.1365	2.31767	high
TCGA-A6-6653	training	2.03288	0	0.4089	0.1364	0.3689	0.1635	0	1.69861	low
TCGA-AA-3560	training	1.66575	0	0.7315	0.2384	0.0962	0.0415	0	1.77704	low
TCGA-DM-A0XF	training	3.18356	1	0.4256	1.154	0.4503	0.101	0.2618	1.95643	low
TCGA-AA-3819	training	2.08493	0	0.5499	1.5878	0.4714	0.1261	0.5311	2.29757	high
TCGA-AA-3860	training	2.58904	0	0.5243	0.4583	0.5482	0.1404	0	2.06909	low
TCGA-AA-3544	training	1.16712	0	0.4321	0.1991	0.6863	0.0662	0	2.0411	low
TCGA-F4-6570	training	0.515068	1	0.4138	0.7102	0.8882	0.1447	0.1485	2.41594	high
TCGA-AA-3833	training	1.32877	0	0.2763	0.2831	0.6449	0.3567	0.1161	1.93227	low
TCGA-AA-3850	training	0.003	1	0.5912	0.9055	0.4649	0.2581	0	2.17106	high
TCGA-AA-3975	training	2.83836	0	0.3217	1.7766	0.4505	0.0884	0.1179	1.8592	low
TCGA-A6-6782	training	1.69041	0	0.3731	1.6088	0.9132	0.1196	0.1773	2.51896	high
TCGA-A6-6138	training	1.87671	0	0.2149	0.4401	0.7347	0.0714	0.0529	1.85205	low
TCGA-AA-A01X	training	2.16712	0	0.3715	1.003	0.2279	0.0812	0.0984	1.60581	low
TCGA-A6-2681	training	3.8	0	0.1655	0.2243	0.3726	0.0483	0	1.41922	low
TCGA-AD-6890	training	2.04384	0	0.3852	1.6761	0.5441	0.4094	0.3456	2.22452	high
TCGA-CM-5349	training	2.50685	0	0.815	0.9196	0.9045	0.2425	0.3052	3.36853	high
TCGA-AA-3532	training	2.41644	0	0.3952	0.7841	0.5105	0.2228	0	1.9232	low
TCGA-G4-6314	training	2.99452	0	0.3337	0.9225	1.0262	0.1424	0.1461	2.50854	high
TCGA-AA-A00U	training	1.41918	0	0.213	0.5921	0.3318	0.232	0.1146	1.53857	low
TCGA-DM-A28H	training	9.75616	0	0.4879	1.6186	0.5787	0.2852	0.2212	2.33244	high
TCGA-CA-6718	training	0.838356	1	0.527	0.7922	1.2296	0.3157	0.1871	3.31326	high
TCGA-G4-6306	training	3.72329	0	0.3009	1.0525	0.323	0.2451	0.2392	1.70191	low
TCGA-AA-3872	training	0.003	0	0.3179	1.0066	0.5348	0.1475	0.2566	1.90725	low
TCGA-A6-5665	training	1.83836	0	0.53545	2.74275	0.8379	0.8348	0.45595	3.42898	high
TCGA-AA-A01S	training	0.0849315	0	0.2033	0.7036	0.2317	0.075	0.2001	1.42445	low
TCGA-CM-4751	training	2.25205	0	0.3069	1.028	0.6578	0.3408	0.0988	2.07201	low
TCGA-CM-5862	training	0.419178	1	0.5694	0.4007	1.1353	0.0306	0.2043	2.99009	high
TCGA-QL-A97D	training	1.82466	0	0.2816	1.04	0.5993	0.0735	0.5994	1.98771	low
TCGA-G4-6317	training	3	0	0.19355	1.02775	0.7756	0.23085	0.1944	2.03331	low
TCGA-QG-A5YW	training	2.45479	0	0.2381	1.2485	0.7243	1.6557	0.1243	2.68851	high
TCGA-G4-6304	training	4.46849	0	0.6097	1.2198	0.66	0.8323	0.2	2.86828	high
TCGA-CM-4752	training	1.08493	0	0.2689	0.5814	0.8042	0.0868	0.1158	2.03864	low
TCGA-D5-6926	training	0.753425	0	0.3584	1.8155	0.6201	0.153	0.153	2.14186	low
TCGA-G4-6626	training	0.00273973	1	0.877	1.7504	0.4808	0.7744	0.2076	3.17462	high
TCGA-CM-5868	training	1.41918	0	0.3616	1.1231	0.8207	0.1505	0.041	2.275	high
TCGA-AA-3986	training	1.58904	0	0.6218	0.8206	0.8186	0.0935	0.104	2.65134	high
TCGA-AA-3673	training	4.16986	0	0.442	0.7635	0.6255	0.0552	0	2.0514	low
TCGA-CM-6675	training	1.08767	0	0.3058	2.3665	1.8107	0.2074	0.3724	4.40289	high
TCGA-D5-6923	training	1.03562	0	0.438	0.7972	0.6084	0.5432	0.4129	2.34184	high
TCGA-D5-6932	training	0.947945	0	0.5171	1.2024	0.6597	0.1041	0.2873	2.36415	high
TCGA-SS-A7HO	training	5.01096	0	0.2391	1.6413	0.4649	0.0267	0.1017	1.73343	low
TCGA-AA-3542	training	1.08219	0	0.2744	0.2671	0.1492	0.0322	0	1.34326	low
TCGA-A6-4107	training	2.70411	0	0.2938	0.4933	1.2491	0.0501	0	2.60857	high
TCGA-AA-3980	training	0.663014	0	0.2629	0.801	0.9998	0.6238	0.4213	2.6484	high
TCGA-AA-3955	training	1.74795	0	0.5405	0.8906	0.3054	0.0814	0	1.84819	low
TCGA-A6-A567	training	5.15342	1	0.4058	2.4825	1.1274	0.0773	0.3437	3.11393	high
TCGA-AA-3679	training	1.25205	0	0.7249	0.8105	0.4646	0.4903	0.1486	2.51462	high
TCGA-AA-3496	training	0.0849315	0	0.5457	1.6692	0.8349	0.3698	0.2792	2.88608	high
TCGA-CA-5254	training	1.05753	0	0.2294	0.9332	0.6385	0.6018	0.1235	2.0377	low
TCGA-AZ-6608	training	0.161644	1	0.5722	1.4274	0.468	0.0068	0.3179	2.19601	high
TCGA-A6-3808	training	2.77808	0	0.4629	0.203	0.6104	0.2892	0	2.0828	low
TCGA-AA-3514	training	0.0849315	0	0.2128	0.3346	0.1928	0.0666	0.2221	1.37124	low
TCGA-AA-3710	training	2.24932	0	0.0836	0.4319	0.4545	1.0204	0	1.71769	low
TCGA-AA-A00Z	training	1.83288	0	0.3367	1.9728	0.4601	0.1449	0.2148	1.95535	low
TCGA-A6-5660	training	2.43288	0	0.1663	0.5409	0.8146	0.0565	0	1.87091	low
TCGA-AA-A02W	training	3.41644	0	0.3183	2.3736	0.5567	0.5336	0.1923	2.24932	high
TCGA-A6-2684	training	3.08767	0	1.11773	1.97053	1.20737	1.1854	0.9508	6.80788	high
TCGA-AA-3492	training	0.00273973	1	0.1757	0.2172	0.4255	0.1459	0	1.5004	low
TCGA-AA-3562	training	1.66575	0	0.4926	0.7305	0.5893	0.1197	0	2.10085	low
TCGA-G4-6294	training	2.35068	1	0.4709	1.4113	0.8687	0.0456	0.5577	2.6738	high
TCGA-AA-3662	training	0.50411	0	0.6593	1.3788	0.8596	0.1965	0.1638	2.96248	high
TCGA-QG-A5Z2	training	2.60822	0	0.4504	1.8091	0.9356	0.3999	0.5657	3.00989	high
TCGA-AU-3779	training	1.20822	0	0.478	1.1649	0.5799	0.2849	0.1727	2.2402	high
TCGA-CM-6166	training	1.83288	0	0.5525	0.5811	1.0079	0.1417	0.2025	2.83748	high
TCGA-AA-3664	training	4.50137	0	0.3788	1.4402	1.4718	0.5016	0.1673	3.70839	high
TCGA-AA-3666	training	0.167123	1	0.2466	0.5542	0.9837	0.1062	0	2.20034	high
TCGA-AA-3930	training	0.167123	1	0.5356	2.4489	1.0146	3.3428	0	5.70807	high
TCGA-AZ-4308	training	9.10685	0	0.3109	0.4578	0.1451	0.1025	0	1.40911	low
TCGA-AZ-6606	training	0.978082	1	0.2768	0.9822	1.0001	0.4707	0.236	2.56885	high
TCGA-G4-6315	training	5.1589	0	0.3488	1.0487	0.4589	0.0929	0	1.79409	low
TCGA-AA-3956	training	2.83562	0	0.2577	1.2283	0.7891	0.0238	0.1585	2.07425	low
TCGA-QG-A5YV	training	3.56438	0	0.5895	2.0128	0.5632	0.1275	0.0945	2.42626	high
TCGA-CK-5913	training	4.27671	0	0.1459	0.1114	0.4231	0.1541	0.0914	1.47694	low
TCGA-F4-6854	training	0.0438356	0	0.1853	0.8162	0.3458	0.092	0.2046	1.51904	low
TCGA-DM-A28F	training	2.99726	1	0.4369	1.1027	1.3967	0.0985	0.1991	3.36083	high
TCGA-AA-3862	training	2.50411	0	0.5938	0.5827	0.6268	0.0902	0	2.2653	high
TCGA-A6-2675	training	3.61918	0	0.3933	0.8294	0.6835	0.1491	0.3729	2.19351	high
TCGA-D5-6922	training	0.843836	0	0.5648	1.2812	0.5811	0.1266	0.2221	2.33742	high
TCGA-G4-6323	training	1.14795	0	0.4697	1.5261	1.337	0.1859	0.4567	3.5758	high
TCGA-A6-2679	training	3.74247	0	0.1196	0.4432	1.1126	0.0257	0	2.12582	low
TCGA-AA-A00A	training	3.16986	0	0.382	0.6548	0.7125	0.2148	0.2122	2.17486	high
TCGA-AA-A00E	training	2.50137	0	0.2136	0.5279	1.7811	0.6018	0	3.73742	high
TCGA-AA-A01P	training	3.1726	1	0.2199	0.7008	0.8538	0.2092	0	2.06406	low
TCGA-AY-5543	training	2.75068	0	0.2234	0.6886	0.34	0.0186	0.2068	1.52013	low
TCGA-AA-3495	training	3.08767	0	0.499	0.6075	0.7129	0.6348	0	2.48141	high
TCGA-AA-3851	training	2.75616	0	0.4617	0.8597	1.8161	0.2123	0	4.27656	high
TCGA-AZ-4313	training	6.32877	0	0.2023	0.0833	0.0336	0.0544	0	1.18809	low
TCGA-G4-6303	training	5.48767	1	0.4874	0.9884	1.6137	0.1742	0.1223	3.93343	high
TCGA-AA-3552	training	1.08493	1	0.57	1.6906	0.4547	0.1656	0.2454	2.26096	high
TCGA-AM-5820	training	0.0383562	0	0.3508	0.2006	0.8036	0.1572	0.0499	2.11547	low
TCGA-G4-6293	training	11.0986	0	0.3671	0.9324	0.4744	0.2282	0.2927	1.9337	low
TCGA-D5-6898	training	0.627397	0	0.4706	0.4354	0.5168	0.26	0.26	2.06498	low
TCGA-A6-5667	training	2.43014	0	0.3936	0.7042	0.369	0.2086	0	1.75725	low
TCGA-F4-6461	training	0.926027	1	0.2657	0.5978	0.9442	0.11	0.1173	2.21737	high
TCGA-G4-6628	training	6.6411	0	0.4814	0.687	0.8856	0.8177	0	2.81877	high
TCGA-AA-3548	training	2.83288	0	0.317	0.5164	1.1062	0.1209	0.2482	2.55229	high
TCGA-AY-4071	training	0.0794521	1	0.3725	0.7094	0.4384	0.0789	0	1.75913	low
TCGA-AA-3977	training	2.08493	0	0.2347	0.4834	0.7541	0.2526	0	1.95822	low
TCGA-AY-6386	training	1.48493	0	0.2943	0.2153	0.4132	0.0698	0	1.59119	low
TCGA-AA-A00L	training	3.16986	0	0.2213	1.1794	0.4413	0.0893	0.1191	1.66451	low
TCGA-D5-6541	training	1.29863	0	0.2992	0.6108	0.7781	0.2576	0.0747	2.11174	low
TCGA-AA-3869	training	2.25205	1	0.4084	0.8246	0.4932	0.1263	0	1.89088	low
TCGA-CA-5797	training	1.04932	0	0.7829	0.497	0.4331	0.09	0	2.29156	high
TCGA-AA-3531	training	2.83562	0	0.2258	1.435	0.0965	0.0104	0.4167	1.41997	low
TCGA-AD-6963	training	2.28493	0	0.2503	0.85	0.3639	0.0906	0.4432	1.65363	low
TCGA-NH-A50T	training	1.51507	0	0.372	1.6888	0.4395	1.0425	0.2373	2.31545	high
TCGA-AD-6895	training	2.09041	0	0.3585	0.345	0.9046	0.1762	0.1093	2.29888	high
TCGA-AA-3844	training	1.24384	0	0.1885	1.4906	0.4885	0.0487	0	1.66852	low
TCGA-NH-A6GA	training	0.827397	1	1.0066	2.6848	1.6077	0.4239	0.5405	6.8403	high
TCGA-DM-A1HA	training	7.12329	0	0.1471	2.0186	1.8006	0.5699	0.1311	4.00495	high
TCGA-AA-3713	training	1.5863	0	0.3715	1.07	1.0231	0.3727	0.4603	2.81372	high
TCGA-CK-5914	training	1.83288	0	0.4162	0.9092	0.5354	0.1838	0.0925	2.0017	low
TCGA-A6-6141	training	0.69863	0	0.4061	0.7955	0.4279	0.1831	0.33	1.90862	low
TCGA-CK-4948	training	12.3342	0	0.2919	0.914	0.4614	0.4552	0.447	1.93805	low
TCGA-RU-A8FL	training	3.22466	0	0.2216	1.0954	0.339	0.2587	0.2614	1.6406	low
TCGA-AA-A00F	training	2.83562	0	0.7058	2.4009	0.4994	0.0686	0.3921	2.65703	high
TCGA-G4-6297	training	6.86575	0	0.3256	0.8124	0.8302	0.1091	0.1078	2.18924	high
TCGA-NH-A8F7	training	1.48767	0	0.4656	2.2527	0.5665	0.16965	0.36925	2.36332	high
TCGA-D5-6929	training	1.11781	0	0.3654	1.2236	0.6268	0.4008	0.2707	2.21378	high
TCGA-AZ-6607	training	0.265753	1	0.2167	0.1756	1.5017	0.1789	0	2.87646	high
TCGA-A6-6650	training	1.71781	0	0.4367	1.86723	0.4583	0.476367	0.8156	2.37762	high
TCGA-DM-A0X9	training	9.97534	0	0.2002	1.2731	0.3798	0.1054	0.3013	1.6332	low
TCGA-AA-A02R	training	1.83562	1	0.5184	0.364	0.5873	0.5096	0.1015	2.27635	high
TCGA-AA-3939	training	1.08219	0	0.2065	0.4577	0.213	0.1563	0.2453	1.42013	low
TCGA-AA-3502	training	2.91781	0	0.3159	0.6354	0.6591	0.1992	0	1.95776	low
TCGA-AZ-6605	training	0.435616	1	0.5199	0.8908	1.202	0.2183	0.1099	3.17569	high
TCGA-AZ-5403	training	5.23288	1	0.3692	0.195	0.7048	0.0774	0.1087	2.00631	low
TCGA-DM-A28E	training	9.99452	0	0.3747	1.277	0.334	0.0257	0.1467	1.73182	low
TCGA-A6-4105	training	1.21096	1	0.2366	0.8103	0.6537	0.8074	0.0582	2.11563	low
TCGA-CM-5861	training	1.25205	0	0.3036	0.2359	1.0206	0.2016	0.0747	2.35322	high
TCGA-F4-6459	training	0.717808	1	0.4219	1.1213	0.6684	0.4515	0.0498	2.30233	high
TCGA-D5-6538	training	1.4274	0	0.68	1.0735	0.7635	0.262	0.0492	2.78569	high
TCGA-5M-AATE	training	3.28767	0	0.2588	0.6622	0.6067	0.3167	0.3128	1.94341	low
TCGA-D5-6927	training	0.786301	0	0.5325	0.4578	0.3847	0.4933	0.9304	2.26443	high
TCGA-AZ-6598	training	4.11781	1	0.4358	0.4679	1.6383	0.5674	0	3.96195	high
TCGA-AA-3696	training	0.419178	1	0.6396	1.1417	0.8503	0.0918	3.6722	4.26896	high
TCGA-AA-3681	training	0.49863	0	0.6787	0.7388	0.7572	0.3234	0	2.73159	high
TCGA-AY-A69D	training	1.48767	0	0.2458	0.9444	0.4589	0.127	0.2694	1.72759	low
TCGA-AA-A017	training	1.25205	0	0.3518	2.4137	0.3387	0.0705	0.8358	2.0108	low
TCGA-AA-3979	training	2	0	0.3112	0.6938	0.4745	0.2994	0.1051	1.81813	low
TCGA-AA-3525	training	0.00273973	0	0.3806	0.439	0.6957	0.5243	0.1093	2.22519	high
TCGA-CM-5348	training	1.91507	0	1.145	0.785	1.7832	0.0755	0.048	6.50777	high
TCGA-AA-3554	training	1.49589	0	0.2259	0.312	0.4108	0.5921	0.1144	1.71001	low
TCGA-F4-6806	training	3.45205	0	0.4563	0.8071	0.9901	0.0578	0.2311	2.63496	high
TCGA-AA-3870	training	2.49863	0	0.3804	0.2929	1.7907	0.0322	0	3.71824	high
TCGA-CK-5912	training	4.09041	1	0.7612	0.9133	0.9799	0.0191	0.1909	3.20422	high
TCGA-AA-3952	training	0.167123	1	0.3959	12.2258	2.3145	0.8965	0.5605	13.5509	high
TCGA-AA-3678	training	3.91781	0	0.3267	1.3456	0.4737	0.0511	0.341	1.87639	low
TCGA-AA-A00R	training	0.0821918	0	0.4862	0.7315	0.6744	1.1283	0.4855	2.82453	high
TCGA-AA-3553	training	2	0	0.3086	0.6498	0.3875	0.2952	0.0984	1.71878	low
TCGA-F4-6569	training	2.97808	0	0.5775	0.1269	0.5118	0.2254	0.1326	2.12468	low
TCGA-AA-3989	training	0.663014	1	0.6047	0.636	0.5644	0.0831	0	2.20601	high
TCGA-CM-6678	training	0.917808	0	0.2638	0.3511	0.9359	0.0852	0.1311	2.16339	high
TCGA-DM-A1DB	training	3.69315	1	0.7894	2.4083	1.0284	1.0829	0.712	4.81368	high
TCGA-A6-2677	training	2.0274	1	0.8424	5.08165	2.01245	2.45475	2.0773	15.9178	high
TCGA-A6-5657	training	2.63562	0	0.4785	0.4899	0.6069	0.2146	0.1724	2.1524	low
TCGA-AA-3534	training	2.41644	0	0.9713	0.9866	0.4378	0.0945	0.1146	2.73225	high
TCGA-G4-6295	training	0.69589	0	0.5292	0.7335	0.492	0.0554	0.3695	2.10265	low
TCGA-NH-A6GB	training	1.30411	0	0.1391	1.405	0.539	0.4569	0.5477	1.9074	low
TCGA-G4-6321	training	1.8411	0	0.1824	0.4933	0.3294	0.0578	0.0593	1.43692	low
TCGA-AD-A5EK	training	1.36986	0	0.8326	1.2188	1.0327	0.1344	0.2134	3.62293	high
TCGA-A6-5656	training	2.74247	0	1.0089	3.0464	1.28123	0.950967	0.542833	6.42713	high
TCGA-AA-3814	training	0.003	0	0.3076	0.7172	0.6134	0.1124	0	1.87454	low
TCGA-DM-A1DA	training	0.624658	1	0.4091	0.8675	0.6585	0.8877	0.1431	2.45558	high
TCGA-CM-6165	training	1.33699	0	0.2947	0.7285	0.7329	0.0627	0.1792	2.01567	low
TCGA-AA-3818	validation	0.0821918	1	0.2855	0.3906	0.488	0.1053	0.2634	1.73465	low
TCGA-AA-3660	validation	6.50685	0	0.302	0.7946	0.4015	0.499	0.1119	1.81295	low
TCGA-AA-3842	validation	3.08493	0	0.3598	0.4807	0.7563	0.0754	0.1675	2.10457	low
TCGA-AA-3561	validation	1.16164	0	0.1838	0.5301	0.4154	0.0475	0	1.50109	low
TCGA-CA-5255	validation	1.03014	0	0.2454	0.38	0.6067	0.076	0.169	1.77594	low
TCGA-NH-A5IV	validation	0.003	0	0.5535	1.7368	0.7953	1.0336	0.4673	3.30803	high
TCGA-A6-2680	validation	2.92603	0	0.3523	0.7943	0.3081	0.0479	0	1.60884	low
TCGA-F4-6807	validation	3.5863	0	0.2579	0.5545	0.848	0.1211	0.173	2.09958	low
TCGA-AZ-4616	validation	0.427397	1	0.3554	1.2528	0.4473	0.5116	0.1505	2.00038	low
TCGA-AD-6964	validation	0.906849	1	0.7752	0.9922	0.9569	0.1549	1.3511	3.78211	high
TCGA-A6-6652	validation	2.05753	0	0.3926	0.8962	0.7111	0.0658	0.4129	2.21203	high
TCGA-AD-6965	validation	2.20548	0	0.6615	1.9455	0.9211	0.3579	0.1273	3.27082	high
TCGA-AA-3510	validation	5.33151	0	0.6389	0.4531	0.1219	0.1148	0	1.74087	low
TCGA-AA-A00D	validation	1.58356	0	0.1939	1.2777	0.7302	0.5841	0.2473	2.16731	high
TCGA-AA-3971	validation	1.33973	0	0.5728	1.4865	0.4426	0.2127	0.1233	2.20862	high
TCGA-AD-A5EJ	validation	0.003	0	0.2449	0.8678	0.5648	0.5601	0.0508	1.93316	low
TCGA-AZ-6603	validation	2.46301	1	0.581	1.5562	0.7223	0.0659	0.2094	2.57384	high
TCGA-CA-6716	validation	1.01644	0	0.671	1.0286	1.1065	0.0658	0	3.22024	high
TCGA-AA-A01C	validation	1.25205	0	0.4645	2.6568	0.3175	0.0514	0	1.9633	low
TCGA-CM-6680	validation	1.00274	0	0.4469	0.556	1.1244	0.1084	0.0517	2.75188	high
TCGA-A6-2678	validation	3.52329	0	0.5662	0.6219	0.4077	0.0948	0.4515	2.07541	low
TCGA-AZ-6599	validation	0.564384	1	0.5913	1.6051	1.7911	0.0751	0.0556	4.72974	high
TCGA-5M-AAT6	validation	0.794521	1	0.4197	0.7914	0.8887	1.2013	0.7452	3.20679	high
TCGA-3L-AA1B	validation	1.30137	0	0.8164	1.8177	1.1061	0.2052	0.2147	3.93465	high
TCGA-CM-5344	validation	1.83562	0	0.6335	1.8865	0.647	0.5627	0.1597	2.85117	high
TCGA-DM-A28A	validation	2.20548	1	0.5587	1.579	0.9312	0.1221	0.3948	2.95888	high
TCGA-AA-3526	validation	1.58904	0	0.4549	0.454	0.314	0.1205	0.0502	1.72829	low
TCGA-A6-6648	validation	2.09863	0	0.5706	0.8375	0.3501	0.4489	0.2722	2.13825	low
TCGA-CA-5256	validation	1.03836	0	0.2373	0.2289	0.4155	0.0897	0	1.53998	low
TCGA-QG-A5YX	validation	2.74795	0	0.3215	0.8542	0.3526	0.1557	0.1846	1.69329	low
TCGA-AA-3675	validation	3.92055	0	0.3539	0.2726	0.5574	0.1159	0.0442	1.83241	low
TCGA-G4-6588	validation	2.18082	0	0.466	0.6677	0.4444	0.4405	0	2.01064	low
TCGA-D5-6920	validation	1.03288	0	0.3608	0.3479	0.3317	0.2677	0.1322	1.69008	low
TCGA-AA-3866	validation	1.41918	0	0.2923	0.7067	0.6589	0.0656	0.1094	1.91094	low
TCGA-A6-6654	validation	1.98904	0	0.3876	0.3674	0.6509	0.0903	0.0502	1.98194	low
TCGA-AD-6889	validation	6.93699	1	0.1414	0.6138	0.7208	0.0893	0.1083	1.78485	low
TCGA-AA-3529	validation	0.003	1	0.3513	0.475	0.2114	0.4878	0.3425	1.68941	low
TCGA-AA-3972	validation	4.24932	0	0.3873	1.0579	1.0431	0.0351	0.234	2.62281	high
TCGA-AA-A022	validation	0.003	0	0.3443	1.0818	0.8728	0.3467	0	2.38771	high
TCGA-CM-5860	validation	2.66849	0	0.2769	0.1426	0.9892	0.1341	0	2.20753	high
TCGA-AA-3524	validation	3.00274	0	0.386	0.4372	0.3207	0.2907	0	1.69856	low
TCGA-G4-6310	validation	5.30137	0	0.3207	0.9025	0.6199	0.3122	0	1.99556	low
TCGA-AA-3867	validation	2.00274	0	0.3755	0.3327	0.3955	0.0823	0	1.68067	low
TCGA-A6-6649	validation	2.0137	0	0.7534	0.7702	1.2385	0.1902	0.2206	3.80129	high
TCGA-DM-A1D8	validation	1.04932	1	0.6234	2.1976	1.1005	0.1214	0.3169	3.50971	high
TCGA-CM-6170	validation	1.25205	0	0.3404	1.4637	0.6236	0.0572	0.0953	2.02211	low
TCGA-AA-3693	validation	0.003	0	0.2523	0.7905	0.7995	0.1396	0	2.02935	low
TCGA-AA-3984	validation	0.003	0	0.2612	0.2788	0.2841	0.2683	0.1022	1.52494	low
TCGA-AA-3848	validation	0.838356	1	0.2709	1.0388	0.5587	0.2412	0.9652	2.07947	low
TCGA-AA-3549	validation	1.75068	0	0.2468	0.744	0.4682	0.1477	0.2074	1.71044	low
TCGA-A6-6140	validation	2.01096	0	0.4261	0.9177	0.3399	0.059	0.0524	1.75076	low
TCGA-CM-6169	validation	1.08493	0	0.5035	0.4839	0.8924	0.1084	0	2.47569	high
TCGA-CM-6164	validation	2.41918	0	0.4459	1.0593	0.6916	0.2783	0	2.2717	high
TCGA-AA-A00Q	validation	3.50137	0	0.529	1.7802	0.3686	0.1235	0.1098	2.05395	low
TCGA-AD-6901	validation	1.86849	1	0.5409	2.2197	0.9335	0.1343	0.1792	2.97675	high
TCGA-G4-6311	validation	3.28493	0	0.3407	1.2416	0.6935	0.2994	0.242	2.21351	high
TCGA-CM-6674	validation	1.07945	0	0.2595	0.1692	0.5677	0.1257	0.0621	1.7246	low
TCGA-AA-3655	validation	5.08493	0	0.654	0.9715	0.4018	0.337	0.3414	2.32005	high
TCGA-AA-A03J	validation	3.4137	0	0.2071	0.7037	0.5806	0.0334	0	1.6909	low
TCGA-AA-3812	validation	2.92055	0	0.1145	0.1544	0.3944	0.1479	0	1.40879	low
TCGA-AZ-4323	validation	0.117808	1	0.5377	1.8704	2.2899	0.54	0.2858	6.94309	high
TCGA-A6-6137	validation	2.25753	0	0.3318	0.775	0.4917	0.0708	0.1049	1.79131	low
TCGA-A6-3810	validation	3.04384	0	0.484267	3.33337	2.3529	1.001	1.4202	9.51959	high
TCGA-AA-3815	validation	2.75342	0	0.5589	0.4546	0.6489	0.1644	0	2.25447	high
TCGA-A6-3807	validation	2.88767	0	0.3464	0.7904	1.0274	0.5506	0	2.66851	high
TCGA-D5-6537	validation	0.4	1	0.2561	0.4388	0.4062	0.3119	0.1002	1.66015	low
TCGA-CK-4947	validation	1.46301	0	0.5814	0.5122	0.7806	0.2007	0.0496	2.51047	high
TCGA-AA-3973	validation	1.08767	0	0.391	1.5767	0.7933	0.2392	0.2363	2.44724	high
TCGA-AA-3538	validation	2.16712	0	0.6559	0.4487	0.3854	0.1134	0.2017	2.09823	low
TCGA-AZ-4614	validation	0.471233	1	0.4567	1.3169	1.507	0.1615	0	3.63583	high
TCGA-A6-2672	validation	3.88767	0	0.6458	3.4117	1.12975	0.25115	1.1901	4.45	high
TCGA-G4-6299	validation	6.2137	0	0.6873	0.81	1.6814	0.3698	0	4.73931	high
TCGA-AA-3527	validation	0.003	0	0.2117	0.2093	0.3256	0.0156	0	1.41513	low
TCGA-G4-6625	validation	7.64932	0	0.442	1.379	0.65	0.1133	0.3239	2.27291	high
TCGA-AA-3845	validation	0.003	1	0.1831	0.5249	1.1975	0.1797	0	2.41276	high
TCGA-A6-2686	validation	3.08493	1	0.1452	0.3158	1.1117	0.7199	0.05	2.46468	high
TCGA-CM-6171	validation	1.16986	0	0.1097	0.4292	0.3463	0.2007	0	1.40376	low
TCGA-CA-6715	validation	1.04932	0	0.1782	0.73	0.3148	0.0362	0.307	1.47926	low
TCGA-AA-3856	validation	0.0821918	0	0.5158	1.2034	0.6729	0.2615	0.1661	2.41788	high
TCGA-AA-A004	validation	1.16164	0	0.2584	0.6761	0.6061	0.2159	0.2618	1.89513	low
TCGA-CK-5915	validation	0.003	0	0.463	0.2922	0.6155	0.0678	0.2828	2.08267	low
TCGA-A6-5666	validation	2.72603	0	0.2741	0.2611	0.3555	0.1961	0.0569	1.57057	low
TCGA-AU-6004	validation	2.25753	0	0.272	1.0352	0.3471	0.3934	0.4684	1.78731	low
TCGA-A6-5659	validation	2.53699	0	0.4955	2.6305	2.13767	0.149133	0.231333	5.97604	high
TCGA-AZ-4615	validation	2.74521	0	0.1938	0.4143	0.7729	0.1759	0	1.88899	low
TCGA-D5-6536	validation	1.48767	0	0.1871	1.6101	0.5063	0.4228	0.4028	1.91275	low
TCGA-DM-A28M	validation	7.93151	0	0.1966	0.4197	0.6059	0.0317	0.0385	1.68059	low
TCGA-AZ-6600	validation	1.00822	1	0.3253	0.9178	0.5459	0.8926	0.1867	2.19454	high
TCGA-AA-3970	validation	3.00274	0	0.4347	0.6409	0.8669	0.591	0	2.57921	high
TCGA-A6-5661	validation	2.79452	0	0.49535	0.83265	0.3573	0.64805	0.04835	2.06302	low
TCGA-AA-3663	validation	0.580822	0	0.3016	0.1952	0.8019	0.2179	0.2474	2.11653	low
TCGA-AA-3846	validation	1.41918	0	0.3739	1.5241	0.9418	0.0678	0.226	2.53811	high
TCGA-F4-6855	validation	3.95068	0	0.5057	1.2602	0.8762	0.1659	0.2142	2.67513	high
TCGA-AA-A01T	validation	2.75342	0	0.2054	1.5227	0.315	0.0408	0.136	1.5532	low
TCGA-CM-6168	validation	1.08219	0	0.3309	0.598	0.6599	0.474	0	2.08085	low
TCGA-AA-3667	validation	1.16712	0	0.4068	0.6614	0.2135	0.0553	0.3687	1.64082	low
TCGA-AA-3506	validation	4.83562	0	0.2389	0.2952	0.2382	0	0.4571	1.4512	low
TCGA-NH-A8F8	validation	1.4	1	0.7202	2.0356	0.7394	0.5387	0.2456	3.23743	high
TCGA-AA-3855	validation	2.67123	0	0.5295	0.9133	0.3849	0.0997	0	1.9298	low
TCGA-G4-6309	validation	7.12329	0	0.2039	0.5321	0.2937	0.2975	0	1.48863	low
TCGA-G4-6320	validation	2.20274	0	0.6114	1.0887	1.8173	0.5688	0.327	5.35077	high
TCGA-AA-A02J	validation	0.419178	1	0.4208	0.5268	0.316	0.0494	0.0941	1.68424	low
TCGA-AA-A00O	validation	2.25205	0	0.4399	1.6234	0.8171	0.1012	0	2.43541	high
TCGA-AA-A010	validation	2.91507	0	0.3239	1.7896	0.152	0.935	0	1.82009	low
TCGA-AA-3519	validation	0.756164	0	0.2841	0.6019	0.2226	0.0524	0	1.446	low
TCGA-AA-A01V	validation	0.0849315	0	0.2195	0.7773	0.4378	0.0536	0.9198	1.76801	low
TCGA-AA-A00K	validation	1.50411	0	0.275	0.7647	0.3976	0.3196	0	1.69003	low
TCGA-A6-6651	validation	1.8137	0	0.4771	0.5412	0.9721	0.3972	0.2245	2.7738	high
TCGA-5M-AAT4	validation	0.134247	1	0.262	1.4713	0.8519	0.9305	0.2453	2.63284	high
TCGA-AA-A01F	validation	2.66849	0	0.2893	1.0637	0.6331	0.0273	0	1.88269	low
TCGA-AD-6888	validation	1.29315	1	0.1996	0.6559	0.1942	0.0126	0.2097	1.37147	low
TCGA-DM-A1D0	validation	10.8877	0	0.2482	1.1781	0.7541	0.061	0.2036	2.03883	low
TCGA-F4-6460	validation	2.66301	1	0.7428	3.3771	0.9512	0.1584	0.4108	3.83052	high
TCGA-AA-3688	validation	1.58356	0	0.2963	1.19	0.2427	0.0205	0.1823	1.55458	low
TCGA-D5-5540	validation	4.67397	0	0.4938	0.873	0.6109	0.135	0.0621	2.17033	high
TCGA-CM-6161	validation	1.25205	0	0.7956	1.0117	0.5001	0.309	0.0497	2.60287	high
TCGA-AA-A02E	validation	0.246575	1	0.645	1.4956	0.6497	0.2748	0.2291	2.67961	high
TCGA-CK-5916	validation	1.76164	1	0.3533	0.3842	0.5777	0.1551	0.3042	1.93959	low
TCGA-CM-6172	validation	0.917808	0	0.5255	1.3383	1.0606	0.4055	0.1104	3.13297	high
TCGA-A6-A5ZU	validation	0.80274	0	1.3761	1.1924	0.757	0.1021	0	4.32467	high
TCGA-F4-6808	validation	2.80548	0	0.5046	0.7426	0.4839	0.0298	0.1327	1.99216	low
TCGA-AA-A01Q	validation	0.0849315	0	0.4918	1.0188	0.5913	0.1961	0.2491	2.23767	high
TCGA-AA-3875	validation	1.50411	0	0.4776	0.9697	0.6463	0.0771	0.5876	2.32095	high
TCGA-A6-2671	validation	3.64658	1	0.4155	0.689	0.2832	0.1087	0.1812	1.70027	low
TCGA-CM-4747	validation	2.08493	0	0.1552	0.545	0.6189	0.0527	0.1407	1.68642	low
TCGA-AA-3982	validation	2.25205	0	0.3484	0.8956	0.7087	0.162	0.24	2.13885	low
TCGA-CM-5864	validation	1.25205	0	0.3746	0.697	0.747	0.038	0.0725	2.10405	low
TCGA-D5-6931	validation	1	0	0.2838	0.7784	0.3358	0.298	0.3222	1.69955	low
TCGA-AA-3520	validation	2.00274	0	0.6134	0.4896	0.5861	0.1238	0.1101	2.27356	high
TCGA-AM-5821	validation	0.0767123	0	0.0872	0.0829	0.4482	0.2686	0.0578	1.46331	low
TCGA-AA-3494	validation	0.0849315	0	0.2058	0.5889	0.2376	0.2308	0	1.42996	low
TCGA-AA-A02H	validation	0.167123	1	0.8097	2.1514	0.6862	0.2353	0	3.07934	high
TCGA-AY-4070	validation	1.3589	1	0.4376	1.4263	2.4786	1.7198	0	8.52079	high
TCGA-A6-A56B	validation	4.68767	1	0.4476	1.5608	1.6577	0.4645	0.413	4.45525	high
TCGA-CK-6747	validation	2.24658	0	0.3979	0.2198	0.6815	0.0816	0.1613	2.03606	low
TCGA-G4-6586	validation	2.98356	0	0.2644	0.9075	1.0251	0.0417	0.1012	2.33126	high
TCGA-CM-6679	validation	0.838356	0	0.61	1.8993	1.1374	0.0989	0.1365	3.39768	high
TCGA-A6-2682	validation	1.16164	1	0.2605	0.6437	0.5441	0.2402	0.2136	1.82559	low
TCGA-AZ-6601	validation	8.33425	1	0.3766	0.9308	0.4459	0.3306	0.2534	1.94317	low
TCGA-AA-3841	validation	3.07945	0	0.0932	0.2633	0.4514	0.1204	0.2294	1.47702	low
TCGA-AA-3509	validation	5.24658	0	0.3615	1.1242	0.4419	0.0527	0.4017	1.8745	low
TCGA-AA-3941	validation	2	0	0.4967	0.7133	1.7132	0.0953	0.1156	4.05479	high
TCGA-DM-A1D4	validation	7.72877	1	0.4835	2.2046	1.7738	0.0718	0.3331	4.66852	high
TCGA-AA-A01I	validation	2.58356	0	0.3432	1.0225	0.4312	0.1396	0.081	1.78914	low
TCGA-CM-6163	validation	1.16986	0	0.342	1.5043	1.6325	0.2747	0.3711	3.90771	high
TCGA-4N-A93T	validation	0.4	0	0.4987	4.5719	0.9402	0.2225	0.5206	3.56545	high
TCGA-D5-5541	validation	4.66027	0	0.5436	0.6539	0.6283	0.1584	0.4557	2.35479	high
TCGA-A6-5662	validation	1.96712	0	0.6944	1.0889	0.9367	0.0641	0.0503	2.99547	high
TCGA-CA-6719	validation	1.19178	0	0.2504	0.6963	1.1984	0.1132	0.1078	2.55453	high
TCGA-D5-6535	validation	1.26027	0	0.2343	1.2387	0.7722	0.0546	0.2242	2.05113	low
TCGA-AA-A02Y	validation	3.33151	0	0.1473	0.3147	0.2588	0.0097	0.043	1.31742	low
TCGA-DM-A0XD	validation	2.03562	1	0.2509	1.0459	0.4513	1.4202	0.5085	2.29016	high
TCGA-CK-6746	validation	0.003	0	0.4845	0.8962	2.2048	1.0018	0.3584	6.61092	high
TCGA-AA-A01K	validation	2.58356	0	0.3554	2.23	0.7633	1.0062	0	2.75471	high
TCGA-CM-6677	validation	0.923288	0	0.2312	1.3782	0.5785	0.1873	0.1562	1.87928	low
TCGA-G4-6298	validation	0.003	1	0.5609	1.2131	1.0067	0.326	0.0604	3.02205	high
TCGA-D5-6532	validation	1.52055	0	0.2818	0.7818	0.3727	0.0371	0.2972	1.64453	low
TCGA-D5-5537	validation	3.78356	1	0.6007	1.7143	1.661	0.0257	0.2286	4.4971	high
TCGA-AZ-5407	validation	7.35068	0	0.4972	0.3565	0.8022	0.4019	0	2.45617	high
TCGA-AA-3489	validation	0.586301	1	0.3893	1.3938	1.025	0.609	0.086	2.91128	high
TCGA-AA-3831	validation	1.49863	0	0.5539	0.5101	0.5198	0.0701	0	2.05575	low
TCGA-D5-6924	validation	1.19178	0	0.315	0.86	0.225	0.1093	0.162	1.549	low
TCGA-CM-4746	validation	3.08493	0	0.2629	0.0756	0.2682	0.0868	0.2106	1.46136	low
TCGA-AD-6548	validation	1.78082	0	0.2892	0.6885	0.5608	0.7777	0.1828	2.08165	low
TCGA-AA-3672	validation	0.003	0	0.1045	0.2583	0.4514	0.2024	0	1.47065	low
TCGA-AA-3517	validation	3.24932	0	0.7162	2.7745	0.3845	0.4269	0.1186	2.65809	high
TCGA-AA-3518	validation	0.0849315	0	0.4856	0.7947	0.9683	0.6609	0.3391	3.01603	high
TCGA-A6-6142	validation	2.09041	0	0.3147	0.5857	0.5611	0.0383	0	1.78718	low
TCGA-AA-3864	validation	4.41644	0	0.3672	0.3025	0.4271	1.2013	0	2.10503	low
TCGA-CM-4743	validation	1.92055	0	0.242	0.5089	1.6497	0.5318	0.0622	3.50744	high
TCGA-AA-A01Z	validation	3.08493	0	0.2525	0.569	0.3406	0.0384	0	1.50756	low
TCGA-AA-3968	validation	1.83288	0	0.7389	2.0105	1.3517	0.5865	0.1168	4.62749	high
TCGA-CM-4744	validation	1.66849	0	0.2659	0.2651	0.4099	0.2655	0	1.62244	low
TCGA-NH-A50V	validation	1.61096	0	0.3842	1.5714	1.378	0.1963	0.4285	3.45975	high
TCGA-CM-6167	validation	1.24932	0	0.5623	1.1566	1.4136	0.4149	0.1203	3.90273	high
TCGA-AY-A54L	validation	1.43836	0	0.5199	0.7198	1.3623	0.0598	0.2813	3.41142	high
TCGA-AA-3685	validation	3.08767	0	0.3696	0.1883	0.3038	0.1931	0.1458	1.6356	low
TCGA-AA-3697	validation	7.08767	0	0.283	1.514	0.438	0.2237	0.5821	1.91857	low
TCGA-DM-A1D9	validation	11.6986	0	0.633	1.3963	0.958	0.0639	0.3196	3.06204	high
TCGA-D5-6531	validation	1.47945	0	0.2723	0.4895	0.2777	0.2478	0.1066	1.54593	low
TCGA-F4-6805	validation	2.86849	0	0.2824	0.2885	0.518	0.1896	0.0648	1.73672	low
TCGA-D5-6539	validation	1.0411	0	0.5454	0.7646	0.477	0.0412	0.0549	2.02835	low
TCGA-AA-3680	validation	0.917808	1	0.9897	0.6671	1.207	0.1268	0.1409	4.26107	high
TCGA-AY-6197	validation	1.7863	0	0.2151	0.4105	0.6461	0.2707	0.5628	1.94001	low
TCGA-DM-A28C	validation	6.78082	1	0.6695	0.6364	0.4262	0.0898	0.1774	2.17746	high
TCGA-D5-6533	validation	2.12329	0	0.1655	1.2842	0.4025	0.0427	0.228	1.58402	low
TCGA-AA-A00W	validation	1.24932	0	0.2541	0.9915	0.4266	0.0432	0.1152	1.65244	low
TCGA-A6-2683	validation	1.38082	1	0.108	0.9338	0.4574	0.0697	0.1162	1.52555	low
