# Supplementary material for: A cuproptosis-related lncRNA signature to predict prognosis and immune microenvironment of colon adenocarcinoma
Source: Sci Rep. 2023 Apr 18;13:6284. doi: 10.1038/s41598-023-33557-6 (PMC10113217; doi:10.1038/s41598-023-33557-6)
Supplement: Supplementary file 7 — Supplementary Table S7. [file 41598_2023_33557_MOESM7_ESM.xlsx]

## Sheet: GSEA
Table S7 Summary of GSEA results
	1	2	3	4	5	6	7
Dataset	symbol.risk.cls#high_versus_low	symbol.risk.cls#high_versus_low	symbol.risk.cls#high_versus_low	symbol.risk.cls#high_versus_low	symbol.risk.cls#high_versus_low	symbol.risk.cls#high_versus_low	symbol.risk.cls#high_versus_low
Phenotype	risk.cls#high_versus_low	risk.cls#high_versus_low	risk.cls#high_versus_low	risk.cls#high_versus_low	risk.cls#high_versus_low	risk.cls#high_versus_low	risk.cls#high_versus_low
Upregulated in class	high	high	low	low	low	low	low
GeneSet	KEGG_WNT_SIGNALING_PATHWAY	KEGG_MAPK_SIGNALING_PATHWAY	KEGG_FRUCTOSE_AND_MANNOSE_METABOLISM	KEGG_GALACTOSE_METABOLISM	KEGG_GLUTATHIONE_METABOLISM	KEGG_GLYCOLYSIS_GLUCONEOGENESIS	KEGG_PYRUVATE_METABOLISM
Enrichment Score (ES)	0.366289	0.340495	-0.688197	-0.667412	-0.597588	-0.660749	-0.663824
Normalized Enrichment Score (NES)	1.57873	1.46561	-2.12533	-1.97688	-1.93753	-2.10557	-2.00746
P-value	0.0138889	0.0393701	0	0	0	0	0
