# Supplementary material for: A cuproptosis-related lncRNA signature to predict prognosis and immune microenvironment of colon adenocarcinoma
Source: Sci Rep. 2023 Apr 18;13:6284. doi: 10.1038/s41598-023-33557-6 (PMC10113217; doi:10.1038/s41598-023-33557-6)
Supplement: Supplementary file 8 — Supplementary Table S8. [file 41598_2023_33557_MOESM8_ESM.xlsx]

## Sheet: Immune cell infiltration
Table S8 Immune cell infiltration with statistical significance in different risk groups
immune	pvalue
B cell_TIMER	0.0159653
T cell CD4+_TIMER	9.63852e-07
Macrophage_TIMER	0.00151583
T cell CD4+ memory activated_CIBERSORT	0.00702026
Macrophage M2_CIBERSORT	0.0121702
Mast cell activated_CIBERSORT	0.000613111
Mast cell resting_CIBERSORT	2.84322e-07
Eosinophil_CIBERSORT	0.0229289
Neutrophil_CIBERSORT	0.00554913
B cell plasma_CIBERSORT-ABS	0.0178023
T cell CD4+ memory activated_CIBERSORT-ABS	0.0102174
Macrophage M2_CIBERSORT-ABS	0.00999576
Mast cell activated_CIBERSORT-ABS	0.000483214
Mast cell resting_CIBERSORT-ABS	9.45761e-06
Eosinophil_CIBERSORT-ABS	0.0221528
Neutrophil_CIBERSORT-ABS	0.0106398
B cell_QUANTISEQ	9.47416e-07
Macrophage M2_QUANTISEQ	2.39464e-05
Myeloid dendritic cell_QUANTISEQ	0.00183491
B cell_MCPCOUNTER	0.0297775
Endothelial cell_MCPCOUNTER	0.0281164
T cell CD8+ naive_XCELL	0.00846313
T cell CD8+_XCELL	4.77996e-05
Hematopoietic stem cell_XCELL	0.00832349
Mast cell_XCELL	0.000231035
B cell memory_XCELL	0.0413946
Neutrophil_XCELL	0.00274404
T cell NK_XCELL	0.00279201
T cell CD4+ Th1_XCELL	0.00103609
microenvironment score_XCELL	0.0486858
T cell CD4+_EPIC	0.0116139
T cell CD8+_EPIC	0.0316715
uncharacterized cell_EPIC	0.00284854
